# Supplementary material for: Impact of sunlight exposure on the residual efficacy of biolarvicides Bacillus thuringiensis israelensis and Bacillus sphaericus against the main malaria vector, Anopheles gambiae
Source: Malar J. 2019 Feb 26;18:55. doi: 10.1186/s12936-019-2687-0 (PMC6390594; doi:10.1186/s12936-019-2687-0)
Supplement: Supplementary file 1 — Additional file 1. Dataset of the first experiment using first instar larvae. [file 12936_2019_2687_MOESM1_ESM.txt]

Date	Experiments	Days_ttmt	Cohort	Instars	Days_contact	Container	Dosage	Shelter	N_tested	N_pupae	N_adult	Temperature	pH	Rain
11/03/2017	1	1	1	L2	D1	1	Ctrl	No	50	0	0	28	7	0
11/03/2017	1	1	1	L2	D1	7	Ctrl	No	50	0	0	27	7	0
11/03/2017	1	1	1	L2	D1	10	Ctrl	Yes	50	0	0	28	7	0
11/03/2017	1	1	1	L2	D1	11	Ctrl	No	50	0	0	28	7	0
11/03/2017	1	1	1	L2	D1	13	Ctrl	Yes	50	0	0	28	7	0
11/03/2017	1	1	1	L2	D1	14	Ctrl	No	50	0	0	28	7	0
11/03/2017	1	1	1	L2	D1	19	Ctrl	Yes	50	0	0	28	7	0
11/03/2017	1	1	1	L2	D1	26	Ctrl	Yes	50	0	0	28	7	0
11/03/2017	1	1	1	L2	D1	2	1g/m2	Yes	50	0	0	29	7	0
11/03/2017	1	1	1	L2	D1	6	1g/m2	No	50	0	0	28	7	0
11/03/2017	1	1	1	L2	D1	9	1g/m2	No	50	0	0	28	7	0
11/03/2017	1	1	1	L2	D1	12	1g/m2	Yes	50	0	0	28	7	0
11/03/2017	1	1	1	L2	D1	15	1g/m2	No	50	0	0	28	7	0
11/03/2017	1	1	1	L2	D1	18	1g/m2	Yes	50	0	0	28	7	0
11/03/2017	1	1	1	L2	D1	20	1g/m2	Yes	50	0	0	28	7	0
11/03/2017	1	1	1	L2	D1	28	1g/m2	No	50	0	0	28	7	0
11/03/2017	1	1	1	L2	D1	4	1.5g/m2	Yes	50	0	0	28	7	0
11/03/2017	1	1	1	L2	D1	8	1.5g/m2	No	50	0	0	28	7	0
11/03/2017	1	1	1	L2	D1	17	1.5g/m2	No	50	0	0	28	7	0
11/03/2017	1	1	1	L2	D1	21	1.5g/m2	Yes	50	0	0	28	7	0
11/03/2017	1	1	1	L2	D1	22	1.5g/m2	Yes	50	0	0	28	7	0
11/03/2017	1	1	1	L2	D1	23	1.5g/m2	No	50	0	0	28	7	0
11/03/2017	1	1	1	L2	D1	24	1.5g/m2	No	50	0	0	28	7	0
11/03/2017	1	1	1	L2	D1	25	1.5g/m2	Yes	50	0	0	28	7	0
11/03/2017	1	1	1	L2	D1	3	2g/m2	No	50	0	0	28	7	0
11/03/2017	1	1	1	L2	D1	5	2g/m2	No	50	0	0	28	7	0
11/03/2017	1	1	1	L2	D1	16	2g/m2	No	50	0	0	28	7	0
11/03/2017	1	1	1	L2	D1	27	2g/m2	Yes	50	0	0	28	7	0
11/03/2017	1	1	1	L2	D1	29	2g/m2	Yes	50	0	0	28	7	0
11/03/2017	1	1	1	L2	D1	30	2g/m2	No	50	0	0	28	7	0
11/03/2017	1	1	1	L2	D1	31	2g/m2	Yes	50	0	0	28	7	0
11/03/2017	1	1	1	L2	D1	32	2g/m2	Yes	50	0	0	28	7	0
12/03/2017	1	2	1	L2	D2	1	Ctrl	No	50	0	0	26	7	1
12/03/2017	1	2	1	L2	D2	7	Ctrl	No	50	0	0	25	7	1
12/03/2017	1	2	1	L2	D2	10	Ctrl	Yes	50	0	0	26	7	1
12/03/2017	1	2	1	L2	D2	11	Ctrl	No	50	0	0	25	7	1
12/03/2017	1	2	1	L2	D2	13	Ctrl	Yes	50	0	0	26	7	0
12/03/2017	1	2	1	L2	D2	14	Ctrl	No	50	0	0	26	7	0
12/03/2017	1	2	1	L2	D2	19	Ctrl	Yes	50	0	0	25	7	0
12/03/2017	1	2	1	L2	D2	26	Ctrl	Yes	50	0	0	25	7	0
12/03/2017	1	2	1	L2	D2	2	1g/m2	Yes	50	0	0	26	7	0
12/03/2017	1	2	1	L2	D2	6	1g/m2	No	50	0	0	26	7	1
12/03/2017	1	2	1	L2	D2	9	1g/m2	No	50	0	0	26	7	1
12/03/2017	1	2	1	L2	D2	12	1g/m2	Yes	50	0	0	26	7	0
12/03/2017	1	2	1	L2	D2	15	1g/m2	No	50	0	0	26	7	1
12/03/2017	1	2	1	L2	D2	18	1g/m2	Yes	50	0	0	26	7	0
12/03/2017	1	2	1	L2	D2	20	1g/m2	Yes	50	0	0	26	7	0
12/03/2017	1	2	1	L2	D2	28	1g/m2	No	50	0	0	26	7	1
12/03/2017	1	2	1	L2	D2	4	1.5g/m2	Yes	50	0	0	26	7	0
12/03/2017	1	2	1	L2	D2	8	1.5g/m2	No	50	0	0	26	7	1
12/03/2017	1	2	1	L2	D2	17	1.5g/m2	No	50	0	0	26	7	1
12/03/2017	1	2	1	L2	D2	21	1.5g/m2	Yes	50	0	0	26	7	0
12/03/2017	1	2	1	L2	D2	22	1.5g/m2	Yes	50	0	0	26	7	0
12/03/2017	1	2	1	L2	D2	23	1.5g/m2	No	50	0	0	26	7	1
12/03/2017	1	2	1	L2	D2	24	1.5g/m2	No	50	0	0	26	7	1
12/03/2017	1	2	1	L2	D2	25	1.5g/m2	Yes	50	0	0	26	7	0
12/03/2017	1	2	1	L2	D2	3	2g/m2	No	50	0	0	26	7	1
12/03/2017	1	2	1	L2	D2	5	2g/m2	No	50	0	0	26	7	1
12/03/2017	1	2	1	L2	D2	16	2g/m2	No	50	0	0	26	7	1
12/03/2017	1	2	1	L2	D2	27	2g/m2	Yes	50	0	0	26	7	0
12/03/2017	1	2	1	L2	D2	29	2g/m2	Yes	50	0	0	26	7	0
12/03/2017	1	2	1	L2	D2	30	2g/m2	No	50	0	0	26	7	1
12/03/2017	1	2	1	L2	D2	31	2g/m2	Yes	50	0	0	26	7	0
12/03/2017	1	2	1	L2	D2	32	2g/m2	Yes	50	0	0	26	7	0
13/03/2017	1	3	1	L2	D3	1	Ctrl	No	50	12	12	27	7	0
13/03/2017	1	3	1	L2	D3	7	Ctrl	No	50	12	12	27	7	0
13/03/2017	1	3	1	L2	D3	10	Ctrl	Yes	50	18	18	27	7	0
13/03/2017	1	3	1	L2	D3	11	Ctrl	No	50	27	27	27	7	0
13/03/2017	1	3	1	L2	D3	13	Ctrl	Yes	50	27	27	27	7	0
13/03/2017	1	3	1	L2	D3	14	Ctrl	No	50	19	19	26	7	0
13/03/2017	1	3	1	L2	D3	19	Ctrl	Yes	50	25	25	26	7	0
13/03/2017	1	3	1	L2	D3	26	Ctrl	Yes	50	30	30	27	7	0
13/03/2017	1	3	1	L2	D3	2	1g/m2	Yes	50	7	6	27	7	0
13/03/2017	1	3	1	L2	D3	6	1g/m2	No	50	19	18	28	7	0
13/03/2017	1	3	1	L2	D3	9	1g/m2	No	50	7	5	29	7	0
13/03/2017	1	3	1	L2	D3	12	1g/m2	Yes	50	10	8	29	7	0
13/03/2017	1	3	1	L2	D3	15	1g/m2	No	50	1	1	27	7	0
13/03/2017	1	3	1	L2	D3	18	1g/m2	Yes	50	1	0	29	7	0
13/03/2017	1	3	1	L2	D3	20	1g/m2	Yes	50	1	1	27	7	0
13/03/2017	1	3	1	L2	D3	28	1g/m2	No	50	0	0	29	7	0
13/03/2017	1	3	1	L2	D3	4	1.5g/m2	Yes	50	0	0	28	7	0
13/03/2017	1	3	1	L2	D3	8	1.5g/m2	No	50	0	0	28	7	0
13/03/2017	1	3	1	L2	D3	17	1.5g/m2	No	50	11	10	30	7	0
13/03/2017	1	3	1	L2	D3	21	1.5g/m2	Yes	50	3	0	29	7	0
13/03/2017	1	3	1	L2	D3	22	1.5g/m2	Yes	50	13	11	29	7	0
13/03/2017	1	3	1	L2	D3	23	1.5g/m2	No	50	4	3	29	7	0
13/03/2017	1	3	1	L2	D3	24	1.5g/m2	No	50	3	2	29	7	0
13/03/2017	1	3	1	L2	D3	25	1.5g/m2	Yes	50	0	0	25	7	0
13/03/2017	1	3	1	L2	D3	3	2g/m2	No	50	0	0	27	7	0
13/03/2017	1	3	1	L2	D3	5	2g/m2	No	50	0	0	30	7	0
13/03/2017	1	3	1	L2	D3	16	2g/m2	No	50	0	0	30	7	0
13/03/2017	1	3	1	L2	D3	27	2g/m2	Yes	50	8	5	28	7	0
13/03/2017	1	3	1	L2	D3	29	2g/m2	Yes	50	4	1	29	7	0
13/03/2017	1	3	1	L2	D3	30	2g/m2	No	50	2	0	29	7	0
13/03/2017	1	3	1	L2	D3	31	2g/m2	Yes	50	6	1	28	7	0
13/03/2017	1	3	1	L2	D3	32	2g/m2	Yes	50	1	1	28	7	0
14/03/2017	1	4	1	L2	D4	1	Ctrl	No	50	21	19	28	7	0
14/03/2017	1	4	1	L2	D4	7	Ctrl	No	50	9	14	28	7	0
14/03/2017	1	4	1	L2	D4	10	Ctrl	Yes	50	21	22	28	7	0
14/03/2017	1	4	1	L2	D4	11	Ctrl	No	50	9	9	28	7	0
14/03/2017	1	4	1	L2	D4	13	Ctrl	Yes	50	16	15	28	7	0
14/03/2017	1	4	1	L2	D4	14	Ctrl	No	50	15	15	27	7	0
14/03/2017	1	4	1	L2	D4	19	Ctrl	Yes	50	15	15	28	7	0
14/03/2017	1	4	1	L2	D4	26	Ctrl	Yes	50	18	17	28	7	0
14/03/2017	1	4	1	L2	D4	2	1g/m2	Yes	50	4	4	28	7	0
14/03/2017	1	4	1	L2	D4	6	1g/m2	No	50	6	6	28	7	0
14/03/2017	1	4	1	L2	D4	9	1g/m2	No	50	5	4	28	7	0
14/03/2017	1	4	1	L2	D4	12	1g/m2	Yes	50	0	0	28	7	0
14/03/2017	1	4	1	L2	D4	15	1g/m2	No	50	0	0	28	7	0
14/03/2017	1	4	1	L2	D4	18	1g/m2	Yes	50	4	4	27	7	0
14/03/2017	1	4	1	L2	D4	20	1g/m2	Yes	50	0	0	28	7	0
14/03/2017	1	4	1	L2	D4	28	1g/m2	No	50	0	0	28	7	0
14/03/2017	1	4	1	L2	D4	4	1.5g/m2	Yes	50	0	0	28	7	0
14/03/2017	1	4	1	L2	D4	8	1.5g/m2	No	50	2	2	28	7	0
14/03/2017	1	4	1	L2	D4	17	1.5g/m2	No	50	3	2	27	7	0
14/03/2017	1	4	1	L2	D4	21	1.5g/m2	Yes	50	2	2	28	7	0
14/03/2017	1	4	1	L2	D4	22	1.5g/m2	Yes	50	4	4	28	7	0
14/03/2017	1	4	1	L2	D4	23	1.5g/m2	No	50	1	1	28	7	0
14/03/2017	1	4	1	L2	D4	24	1.5g/m2	No	50	5	4	28	7	0
14/03/2017	1	4	1	L2	D4	25	1.5g/m2	Yes	50	0	0	27	7	0
14/03/2017	1	4	1	L2	D4	3	2g/m2	No	50	0	0	28	7	0
14/03/2017	1	4	1	L2	D4	5	2g/m2	No	50	0	0	30	7	0
14/03/2017	1	4	1	L2	D4	16	2g/m2	No	50	0	0	28	7	0
14/03/2017	1	4	1	L2	D4	27	2g/m2	Yes	50	6	5	28	7	0
14/03/2017	1	4	1	L2	D4	29	2g/m2	Yes	50	3	2	28	7	0
14/03/2017	1	4	1	L2	D4	30	2g/m2	No	50	0	0	28	7	0
14/03/2017	1	4	1	L2	D4	31	2g/m2	Yes	50	0	0	28	7	0
14/03/2017	1	4	1	L2	D4	32	2g/m2	Yes	50	2	1	28	7	0
15/03/2017	1	5	1	L2	D5	1	Ctrl	No	50	3	3	28	7	0
15/03/2017	1	5	1	L2	D5	7	Ctrl	No	50	11	11	28	7	0
15/03/2017	1	5	1	L2	D5	10	Ctrl	Yes	50	2	2	27	7	0
15/03/2017	1	5	1	L2	D5	11	Ctrl	No	50	4	4	27	7	0
15/03/2017	1	5	1	L2	D5	13	Ctrl	Yes	50	4	4	29	7	0
15/03/2017	1	5	1	L2	D5	14	Ctrl	No	50	9	9	30	7	0
15/03/2017	1	5	1	L2	D5	19	Ctrl	Yes	50	8	8	28	7	0
15/03/2017	1	5	1	L2	D5	26	Ctrl	Yes	50	6	5	27	7	0
15/03/2017	1	5	1	L2	D5	2	1g/m2	Yes	50	0	0	29	7	0
15/03/2017	1	5	1	L2	D5	6	1g/m2	No	50	0	0	28	7	0
15/03/2017	1	5	1	L2	D5	9	1g/m2	No	50	3	2	29	7	0
15/03/2017	1	5	1	L2	D5	12	1g/m2	Yes	50	0	0	27	7	0
15/03/2017	1	5	1	L2	D5	15	1g/m2	No	50	0	0	29	7	0
15/03/2017	1	5	1	L2	D5	18	1g/m2	Yes	50	0	0	29	7	0
15/03/2017	1	5	1	L2	D5	20	1g/m2	Yes	50	0	0	28	7	0
15/03/2017	1	5	1	L2	D5	28	1g/m2	No	50	0	0	29	7	0
15/03/2017	1	5	1	L2	D5	4	1.5g/m2	Yes	50	1	1	28	7	0
15/03/2017	1	5	1	L2	D5	8	1.5g/m2	No	50	0	0	28	7	0
15/03/2017	1	5	1	L2	D5	17	1.5g/m2	No	50	0	0	28	7	0
15/03/2017	1	5	1	L2	D5	21	1.5g/m2	Yes	50	2	2	27	7	0
15/03/2017	1	5	1	L2	D5	22	1.5g/m2	Yes	50	0	0	28	7	0
15/03/2017	1	5	1	L2	D5	23	1.5g/m2	No	50	0	0	30	7	0
15/03/2017	1	5	1	L2	D5	24	1.5g/m2	No	50	1	1	29	7	0
15/03/2017	1	5	1	L2	D5	25	1.5g/m2	Yes	50	0	0	28	7	0
15/03/2017	1	5	1	L2	D5	3	2g/m2	No	50	0	0	28	7	0
15/03/2017	1	5	1	L2	D5	5	2g/m2	No	50	0	0	26	7	0
15/03/2017	1	5	1	L2	D5	16	2g/m2	No	50	0	0	28	7	0
15/03/2017	1	5	1	L2	D5	27	2g/m2	Yes	50	1	1	27	7	0
15/03/2017	1	5	1	L2	D5	29	2g/m2	Yes	50	1	0	27	7	0
15/03/2017	1	5	1	L2	D5	30	2g/m2	No	50	1	1	28	7	0
15/03/2017	1	5	1	L2	D5	31	2g/m2	Yes	50	0	0	28	7	0
15/03/2017	1	5	1	L2	D5	32	2g/m2	Yes	50	1	1	28	7	0
16/03/2017	1	6	1	L2	D6	1	Ctrl	No	50	3	3	28	7	0
16/03/2017	1	6	1	L2	D6	7	Ctrl	No	50	6	5	28	7	0
16/03/2017	1	6	1	L2	D6	10	Ctrl	Yes	50	0	0	28	7	0
16/03/2017	1	6	1	L2	D6	11	Ctrl	No	50	1	1	28	7	0
16/03/2017	1	6	1	L2	D6	13	Ctrl	Yes	50	0	0	28	7	0
16/03/2017	1	6	1	L2	D6	14	Ctrl	No	50	1	1	28	7	0
16/03/2017	1	6	1	L2	D6	19	Ctrl	Yes	50	3	3	27	7	0
16/03/2017	1	6	1	L2	D6	26	Ctrl	Yes	50	0	0	27	7	0
16/03/2017	1	6	1	L2	D6	2	1g/m2	Yes	50	0	0	28	7	0
16/03/2017	1	6	1	L2	D6	6	1g/m2	No	50	3	3	28	7	0
16/03/2017	1	6	1	L2	D6	9	1g/m2	No	50	0	0	28	7	0
16/03/2017	1	6	1	L2	D6	12	1g/m2	Yes	50	0	0	28	7	0
16/03/2017	1	6	1	L2	D6	15	1g/m2	No	50	0	0	28	7	0
16/03/2017	1	6	1	L2	D6	18	1g/m2	Yes	50	0	0	27	7	0
16/03/2017	1	6	1	L2	D6	20	1g/m2	Yes	50	0	0	27	7	0
16/03/2017	1	6	1	L2	D6	28	1g/m2	No	50	0	0	28	7	0
16/03/2017	1	6	1	L2	D6	4	1.5g/m2	Yes	50	0	0	28	7	0
16/03/2017	1	6	1	L2	D6	8	1.5g/m2	No	50	0	0	28	7	0
16/03/2017	1	6	1	L2	D6	17	1.5g/m2	No	50	0	0	28	7	0
16/03/2017	1	6	1	L2	D6	21	1.5g/m2	Yes	50	0	0	27	7	0
16/03/2017	1	6	1	L2	D6	22	1.5g/m2	Yes	50	0	0	27	7	0
16/03/2017	1	6	1	L2	D6	23	1.5g/m2	No	50	0	0	28	7	0
16/03/2017	1	6	1	L2	D6	24	1.5g/m2	No	50	0	0	28	7	0
16/03/2017	1	6	1	L2	D6	25	1.5g/m2	Yes	50	0	0	28	7	0
16/03/2017	1	6	1	L2	D6	3	2g/m2	No	50	0	0	28	7	0
16/03/2017	1	6	1	L2	D6	5	2g/m2	No	50	0	0	29	7	0
16/03/2017	1	6	1	L2	D6	16	2g/m2	No	50	0	0	28	7	0
16/03/2017	1	6	1	L2	D6	27	2g/m2	Yes	50	0	0	28	7	0
16/03/2017	1	6	1	L2	D6	29	2g/m2	Yes	50	0	0	28	7	0
16/03/2017	1	6	1	L2	D6	30	2g/m2	No	50	0	0	28	7	0
16/03/2017	1	6	1	L2	D6	31	2g/m2	Yes	50	0	0	28	7	0
16/03/2017	1	6	1	L2	D6	32	2g/m2	Yes	50	1	0	27	7	0
17/03/2017	1	7	1	L2	D7	1	Ctrl	No	50	2	2	28	7	0
17/03/2017	1	7	1	L2	D7	7	Ctrl	No	50	3	3	28	7	0
17/03/2017	1	7	1	L2	D7	10	Ctrl	Yes	50	0	0	28	7	0
17/03/2017	1	7	1	L2	D7	11	Ctrl	No	50	0	0	28	7	0
17/03/2017	1	7	1	L2	D7	13	Ctrl	Yes	50	0	0	28	7	0
17/03/2017	1	7	1	L2	D7	14	Ctrl	No	50	2	2	28	7	0
17/03/2017	1	7	1	L2	D7	19	Ctrl	Yes	50	0	0	28	7	0
17/03/2017	1	7	1	L2	D7	26	Ctrl	Yes	50	0	0	28	7	0
17/03/2017	1	7	1	L2	D7	2	1g/m2	Yes	50	0	0	28	7	0
17/03/2017	1	7	1	L2	D7	6	1g/m2	No	50	1	1	28	7	0
17/03/2017	1	7	1	L2	D7	9	1g/m2	No	50	0	0	28	7	0
17/03/2017	1	7	1	L2	D7	12	1g/m2	Yes	50	0	0	27	7	0
17/03/2017	1	7	1	L2	D7	15	1g/m2	No	50	0	0	28	7	0
17/03/2017	1	7	1	L2	D7	18	1g/m2	Yes	50	0	0	28	7	0
17/03/2017	1	7	1	L2	D7	20	1g/m2	Yes	50	0	0	28	7	0
17/03/2017	1	7	1	L2	D7	28	1g/m2	No	50	0	0	28	7	0
17/03/2017	1	7	1	L2	D7	4	1.5g/m2	Yes	50	0	0	28	7	0
17/03/2017	1	7	1	L2	D7	8	1.5g/m2	No	50	0	0	28	7	0
17/03/2017	1	7	1	L2	D7	17	1.5g/m2	No	50	0	0	28	7	0
17/03/2017	1	7	1	L2	D7	21	1.5g/m2	Yes	50	0	0	28	7	0
17/03/2017	1	7	1	L2	D7	22	1.5g/m2	Yes	50	0	0	28	7	0
17/03/2017	1	7	1	L2	D7	23	1.5g/m2	No	50	0	0	28	7	0
17/03/2017	1	7	1	L2	D7	24	1.5g/m2	No	50	0	0	28	7	0
17/03/2017	1	7	1	L2	D7	25	1.5g/m2	Yes	50	0	0	28	7	0
17/03/2017	1	7	1	L2	D7	3	2g/m2	No	50	0	0	29	7	0
17/03/2017	1	7	1	L2	D7	5	2g/m2	No	50	0	0	28	7	0
17/03/2017	1	7	1	L2	D7	16	2g/m2	No	50	0	0	28	7	0
17/03/2017	1	7	1	L2	D7	27	2g/m2	Yes	50	0	0	28	7	0
17/03/2017	1	7	1	L2	D7	29	2g/m2	Yes	50	0	0	28	7	0
17/03/2017	1	7	1	L2	D7	30	2g/m2	No	50	0	0	28	7	0
17/03/2017	1	7	1	L2	D7	31	2g/m2	Yes	50	0	0	28	7	0
17/03/2017	1	7	1	L2	D7	32	2g/m2	Yes	50	0	0	27	7	0
21/03/2017	1	11	2	L2	D1	1	Ctrl	No	30	0	0	28	7	0
21/03/2017	1	11	2	L2	D1	7	Ctrl	No	30	0	0	28	7	0
21/03/2017	1	11	2	L2	D1	10	Ctrl	Yes	30	0	0	28	7	0
21/03/2017	1	11	2	L2	D1	11	Ctrl	No	30	0	0	28	7	0
21/03/2017	1	11	2	L2	D1	13	Ctrl	Yes	30	0	0	27	7	0
21/03/2017	1	11	2	L2	D1	14	Ctrl	No	30	0	0	28	7	0
21/03/2017	1	11	2	L2	D1	19	Ctrl	Yes	30	0	0	28	7	0
21/03/2017	1	11	2	L2	D1	26	Ctrl	Yes	30	0	0	28	7	0
21/03/2017	1	11	2	L2	D1	2	1g/m2	Yes	30	0	0	27	7	0
21/03/2017	1	11	2	L2	D1	6	1g/m2	No	30	0	0	29	7	0
21/03/2017	1	11	2	L2	D1	9	1g/m2	No	30	0	0	28	7	0
21/03/2017	1	11	2	L2	D1	12	1g/m2	Yes	30	0	0	28	7	0
21/03/2017	1	11	2	L2	D1	15	1g/m2	No	30	0	0	28	7	0
21/03/2017	1	11	2	L2	D1	18	1g/m2	Yes	30	0	0	28	7	0
21/03/2017	1	11	2	L2	D1	20	1g/m2	Yes	30	0	0	28	7	0
21/03/2017	1	11	2	L2	D1	28	1g/m2	No	30	0	0	28	7	0
21/03/2017	1	11	2	L2	D1	4	1.5g/m2	Yes	30	0	0	28	7	0
21/03/2017	1	11	2	L2	D1	8	1.5g/m2	No	30	0	0	28	7	0
21/03/2017	1	11	2	L2	D1	17	1.5g/m2	No	30	0	0	29	7	0
21/03/2017	1	11	2	L2	D1	21	1.5g/m2	Yes	30	0	0	28	7	0
21/03/2017	1	11	2	L2	D1	22	1.5g/m2	Yes	30	0	0	28	7	0
21/03/2017	1	11	2	L2	D1	23	1.5g/m2	No	30	0	0	28	7	0
21/03/2017	1	11	2	L2	D1	24	1.5g/m2	No	30	0	0	29	7	0
21/03/2017	1	11	2	L2	D1	25	1.5g/m2	Yes	30	0	0	27	7	0
21/03/2017	1	11	2	L2	D1	3	2g/m2	No	30	0	0	28	7	0
21/03/2017	1	11	2	L2	D1	5	2g/m2	No	30	0	0	29	7	0
21/03/2017	1	11	2	L2	D1	16	2g/m2	No	30	0	0	28	7	0
21/03/2017	1	11	2	L2	D1	27	2g/m2	Yes	30	0	0	28	7	0
21/03/2017	1	11	2	L2	D1	29	2g/m2	Yes	30	0	0	28	7	0
21/03/2017	1	11	2	L2	D1	30	2g/m2	No	30	0	0	29	7	0
21/03/2017	1	11	2	L2	D1	31	2g/m2	Yes	30	0	0	28	7	0
21/03/2017	1	11	2	L2	D1	32	2g/m2	Yes	30	0	0	28	7	0
22/03/2017	1	12	2	L2	D2	1	Ctrl	No	30	0	0	28	7	0
22/03/2017	1	12	2	L2	D2	7	Ctrl	No	30	0	0	28	7	0
22/03/2017	1	12	2	L2	D2	10	Ctrl	Yes	30	0	0	28	7	0
22/03/2017	1	12	2	L2	D2	11	Ctrl	No	30	0	0	28	7	0
22/03/2017	1	12	2	L2	D2	13	Ctrl	Yes	30	0	0	28	7	0
22/03/2017	1	12	2	L2	D2	14	Ctrl	No	30	0	0	28	7	0
22/03/2017	1	12	2	L2	D2	19	Ctrl	Yes	30	0	0	27	7	0
22/03/2017	1	12	2	L2	D2	26	Ctrl	Yes	30	0	0	28	7	0
22/03/2017	1	12	2	L2	D2	2	1g/m2	Yes	30	0	0	28	7	0
22/03/2017	1	12	2	L2	D2	6	1g/m2	No	30	0	0	28	7	0
22/03/2017	1	12	2	L2	D2	9	1g/m2	No	30	0	0	28	7	0
22/03/2017	1	12	2	L2	D2	12	1g/m2	Yes	30	0	0	28	7	0
22/03/2017	1	12	2	L2	D2	15	1g/m2	No	30	0	0	28	7	0
22/03/2017	1	12	2	L2	D2	18	1g/m2	Yes	30	0	0	27	7	0
22/03/2017	1	12	2	L2	D2	20	1g/m2	Yes	30	0	0	27	7	0
22/03/2017	1	12	2	L2	D2	28	1g/m2	No	30	0	0	28	7	0
22/03/2017	1	12	2	L2	D2	4	1.5g/m2	Yes	30	0	0	27	7	0
22/03/2017	1	12	2	L2	D2	8	1.5g/m2	No	30	0	0	28	7	0
22/03/2017	1	12	2	L2	D2	17	1.5g/m2	No	30	0	0	28	7	0
22/03/2017	1	12	2	L2	D2	21	1.5g/m2	Yes	30	0	0	27	7	0
22/03/2017	1	12	2	L2	D2	22	1.5g/m2	Yes	30	0	0	28	7	0
22/03/2017	1	12	2	L2	D2	23	1.5g/m2	No	30	0	0	28	7	0
22/03/2017	1	12	2	L2	D2	24	1.5g/m2	No	30	0	0	27	7	0
22/03/2017	1	12	2	L2	D2	25	1.5g/m2	Yes	30	0	0	27	7	0
22/03/2017	1	12	2	L2	D2	3	2g/m2	No	30	0	0	28	7	0
22/03/2017	1	12	2	L2	D2	5	2g/m2	No	30	0	0	28	7	0
22/03/2017	1	12	2	L2	D2	16	2g/m2	No	30	0	0	27	7	0
22/03/2017	1	12	2	L2	D2	27	2g/m2	Yes	30	0	0	27	7	0
22/03/2017	1	12	2	L2	D2	29	2g/m2	Yes	30	0	0	29	7	0
22/03/2017	1	12	2	L2	D2	30	2g/m2	No	30	0	0	28	7	0
22/03/2017	1	12	2	L2	D2	31	2g/m2	Yes	30	0	0	28	7	0
22/03/2017	1	12	2	L2	D2	32	2g/m2	Yes	30	0	0	27	7	0
23/03/2017	1	13	2	L2	D3	1	Ctrl	No	30	21	21	28	7	0
23/03/2017	1	13	2	L2	D3	7	Ctrl	No	30	21	21	27	7	0
23/03/2017	1	13	2	L2	D3	10	Ctrl	Yes	30	6	6	27	7	0
23/03/2017	1	13	2	L2	D3	11	Ctrl	No	30	25	25	28	7	0
23/03/2017	1	13	2	L2	D3	13	Ctrl	Yes	30	23	23	28	7	0
23/03/2017	1	13	2	L2	D3	14	Ctrl	No	30	23	23	27	7	0
23/03/2017	1	13	2	L2	D3	19	Ctrl	Yes	30	24	24	28	7	0
23/03/2017	1	13	2	L2	D3	26	Ctrl	Yes	30	28	28	27	7	0
23/03/2017	1	13	2	L2	D3	2	1g/m2	Yes	30	23	23	27	7	0
23/03/2017	1	13	2	L2	D3	6	1g/m2	No	30	25	24	27	7	0
23/03/2017	1	13	2	L2	D3	9	1g/m2	No	30	24	24	28	7	0
23/03/2017	1	13	2	L2	D3	12	1g/m2	Yes	30	4	4	28	7	0
23/03/2017	1	13	2	L2	D3	15	1g/m2	No	30	23	23	28	7	0
23/03/2017	1	13	2	L2	D3	18	1g/m2	Yes	30	20	20	28	7	0
23/03/2017	1	13	2	L2	D3	20	1g/m2	Yes	30	7	7	28	7	0
23/03/2017	1	13	2	L2	D3	28	1g/m2	No	30	18	18	28	7	0
23/03/2017	1	13	2	L2	D3	4	1.5g/m2	Yes	30	0	0	28	7	0
23/03/2017	1	13	2	L2	D3	8	1.5g/m2	No	30	26	26	28	7	0
23/03/2017	1	13	2	L2	D3	17	1.5g/m2	No	30	22	22	28	7	0
23/03/2017	1	13	2	L2	D3	21	1.5g/m2	Yes	30	23	23	28	7	0
23/03/2017	1	13	2	L2	D3	22	1.5g/m2	Yes	30	13	13	28	7	0
23/03/2017	1	13	2	L2	D3	23	1.5g/m2	No	30	23	23	28	7	0
23/03/2017	1	13	2	L2	D3	24	1.5g/m2	No	30	17	17	28	7	0
23/03/2017	1	13	2	L2	D3	25	1.5g/m2	Yes	30	0	0	28	7	0
23/03/2017	1	13	2	L2	D3	3	2g/m2	No	30	24	24	28	7	0
23/03/2017	1	13	2	L2	D3	5	2g/m2	No	30	1	1	28	7	0
23/03/2017	1	13	2	L2	D3	16	2g/m2	No	30	11	11	28	7	0
23/03/2017	1	13	2	L2	D3	27	2g/m2	Yes	30	18	18	28	7	0
23/03/2017	1	13	2	L2	D3	29	2g/m2	Yes	30	5	5	28	7	0
23/03/2017	1	13	2	L2	D3	30	2g/m2	No	30	18	18	28	7	0
23/03/2017	1	13	2	L2	D3	31	2g/m2	Yes	30	23	23	28	7	0
23/03/2017	1	13	2	L2	D3	32	2g/m2	Yes	30	3	1	28	7	0
24/03/2017	1	14	2	L2	D4	1	Ctrl	No	30	4	4	27	7	0
24/03/2017	1	14	2	L2	D4	7	Ctrl	No	30	5	5	28	7	0
24/03/2017	1	14	2	L2	D4	10	Ctrl	Yes	30	17	14	28	7	0
24/03/2017	1	14	2	L2	D4	11	Ctrl	No	30	0	0	27	7	0
24/03/2017	1	14	2	L2	D4	13	Ctrl	Yes	30	5	5	27	7	0
24/03/2017	1	14	2	L2	D4	14	Ctrl	No	30	6	6	27	7	0
24/03/2017	1	14	2	L2	D4	19	Ctrl	Yes	30	5	5	27	7	0
24/03/2017	1	14	2	L2	D4	26	Ctrl	Yes	30	0	0	27	7	0
24/03/2017	1	14	2	L2	D4	2	1g/m2	Yes	30	1	1	28	7	0
24/03/2017	1	14	2	L2	D4	6	1g/m2	No	30	1	1	28	7	0
24/03/2017	1	14	2	L2	D4	9	1g/m2	No	30	1	1	27	7	0
24/03/2017	1	14	2	L2	D4	12	1g/m2	Yes	30	2	2	27	7	0
24/03/2017	1	14	2	L2	D4	15	1g/m2	No	30	3	3	27	7	0
24/03/2017	1	14	2	L2	D4	18	1g/m2	Yes	30	1	0	28	7	0
24/03/2017	1	14	2	L2	D4	20	1g/m2	Yes	30	15	14	28	7	0
24/03/2017	1	14	2	L2	D4	28	1g/m2	No	30	4	3	28	7	0
24/03/2017	1	14	2	L2	D4	4	1.5g/m2	Yes	30	0	0	27	7	0
24/03/2017	1	14	2	L2	D4	8	1.5g/m2	No	30	0	0	28	7	0
24/03/2017	1	14	2	L2	D4	17	1.5g/m2	No	30	0	0	28	7	0
24/03/2017	1	14	2	L2	D4	21	1.5g/m2	Yes	30	5	5	27	7	0
24/03/2017	1	14	2	L2	D4	22	1.5g/m2	Yes	30	16	14	27	7	0
24/03/2017	1	14	2	L2	D4	23	1.5g/m2	No	30	0	0	27	7	0
24/03/2017	1	14	2	L2	D4	24	1.5g/m2	No	30	4	4	27	7	0
24/03/2017	1	14	2	L2	D4	25	1.5g/m2	Yes	30	0	0	27	7	0
24/03/2017	1	14	2	L2	D4	3	2g/m2	No	30	4	4	27	7	0
24/03/2017	1	14	2	L2	D4	5	2g/m2	No	30	26	26	28	7	0
24/03/2017	1	14	2	L2	D4	16	2g/m2	No	30	14	14	28	7	0
24/03/2017	1	14	2	L2	D4	27	2g/m2	Yes	30	5	4	27	7	0
24/03/2017	1	14	2	L2	D4	29	2g/m2	Yes	30	10	10	27	7	0
24/03/2017	1	14	2	L2	D4	30	2g/m2	No	30	9	9	28	7	0
24/03/2017	1	14	2	L2	D4	31	2g/m2	Yes	30	3	3	28	7	0
24/03/2017	1	14	2	L2	D4	32	2g/m2	Yes	30	5	5	28	7	0
25/03/2017	1	15	2	L2	D5	1	Ctrl	No	30	0	0	28	7	0
25/03/2017	1	15	2	L2	D5	7	Ctrl	No	30	0	0	28	7	0
25/03/2017	1	15	2	L2	D5	10	Ctrl	Yes	30	1	1	27	7	0
25/03/2017	1	15	2	L2	D5	11	Ctrl	No	30	0	0	27	7	0
25/03/2017	1	15	2	L2	D5	13	Ctrl	Yes	30	0	0	28	7	0
25/03/2017	1	15	2	L2	D5	14	Ctrl	No	30	1	1	27	7	0
25/03/2017	1	15	2	L2	D5	19	Ctrl	Yes	30	0	0	28	7	0
25/03/2017	1	15	2	L2	D5	26	Ctrl	Yes	30	0	0	28	7	0
25/03/2017	1	15	2	L2	D5	2	1g/m2	Yes	30	1	1	28	7	0
25/03/2017	1	15	2	L2	D5	6	1g/m2	No	30	0	0	27	7	0
25/03/2017	1	15	2	L2	D5	9	1g/m2	No	30	1	1	27	7	0
25/03/2017	1	15	2	L2	D5	12	1g/m2	Yes	30	0	0	28	7	0
25/03/2017	1	15	2	L2	D5	15	1g/m2	No	30	0	0	28	7	0
25/03/2017	1	15	2	L2	D5	18	1g/m2	Yes	30	0	0	28	7	0
25/03/2017	1	15	2	L2	D5	20	1g/m2	Yes	30	1	1	28	7	0
25/03/2017	1	15	2	L2	D5	28	1g/m2	No	30	0	0	28	7	0
25/03/2017	1	15	2	L2	D5	4	1.5g/m2	Yes	30	0	0	28	7	0
25/03/2017	1	15	2	L2	D5	8	1.5g/m2	No	30	1	1	27	7	0
25/03/2017	1	15	2	L2	D5	17	1.5g/m2	No	30	3	3	27	7	0
25/03/2017	1	15	2	L2	D5	21	1.5g/m2	Yes	30	0	0	28	7	0
25/03/2017	1	15	2	L2	D5	22	1.5g/m2	Yes	30	0	0	28	7	0
25/03/2017	1	15	2	L2	D5	23	1.5g/m2	No	30	4	4	27	7	0
25/03/2017	1	15	2	L2	D5	24	1.5g/m2	No	30	0	0	28	7	0
25/03/2017	1	15	2	L2	D5	25	1.5g/m2	Yes	30	0	0	28	7	0
25/03/2017	1	15	2	L2	D5	3	2g/m2	No	30	2	2	28	7	0
25/03/2017	1	15	2	L2	D5	5	2g/m2	No	30	0	0	27	7	0
25/03/2017	1	15	2	L2	D5	16	2g/m2	No	30	2	1	28	7	0
25/03/2017	1	15	2	L2	D5	27	2g/m2	Yes	30	1	1	27	7	0
25/03/2017	1	15	2	L2	D5	29	2g/m2	Yes	30	0	0	27	7	0
25/03/2017	1	15	2	L2	D5	30	2g/m2	No	30	0	0	28	7	0
25/03/2017	1	15	2	L2	D5	31	2g/m2	Yes	30	0	0	28	7	0
25/03/2017	1	15	2	L2	D5	32	2g/m2	Yes	30	0	0	27	7	0
26/03/2017	1	16	2	L2	D6	1	Ctrl	No	30	0	0	28	7	0
26/03/2017	1	16	2	L2	D6	7	Ctrl	No	30	0	0	27	7	0
26/03/2017	1	16	2	L2	D6	10	Ctrl	Yes	30	2	1	27	7	0
26/03/2017	1	16	2	L2	D6	11	Ctrl	No	30	0	0	28	7	0
26/03/2017	1	16	2	L2	D6	13	Ctrl	Yes	30	0	0	27	7	0
26/03/2017	1	16	2	L2	D6	14	Ctrl	No	30	0	0	28	7	0
26/03/2017	1	16	2	L2	D6	19	Ctrl	Yes	30	1	1	27	7	0
26/03/2017	1	16	2	L2	D6	26	Ctrl	Yes	30	0	0	27	7	0
26/03/2017	1	16	2	L2	D6	2	1g/m2	Yes	30	0	0	28	7	0
26/03/2017	1	16	2	L2	D6	6	1g/m2	No	30	0	0	28	7	0
26/03/2017	1	16	2	L2	D6	9	1g/m2	No	30	0	0	28	7	0
26/03/2017	1	16	2	L2	D6	12	1g/m2	Yes	30	0	0	27	7	0
26/03/2017	1	16	2	L2	D6	15	1g/m2	No	30	0	0	28	7	0
26/03/2017	1	16	2	L2	D6	18	1g/m2	Yes	30	0	0	27	7	0
26/03/2017	1	16	2	L2	D6	20	1g/m2	Yes	30	3	3	27	7	0
26/03/2017	1	16	2	L2	D6	28	1g/m2	No	30	0	0	28	7	0
26/03/2017	1	16	2	L2	D6	4	1.5g/m2	Yes	30	0	0	27	7	0
26/03/2017	1	16	2	L2	D6	8	1.5g/m2	No	30	0	0	28	7	0
26/03/2017	1	16	2	L2	D6	17	1.5g/m2	No	30	0	0	28	7	0
26/03/2017	1	16	2	L2	D6	21	1.5g/m2	Yes	30	1	1	28	7	0
26/03/2017	1	16	2	L2	D6	22	1.5g/m2	Yes	30	0	0	28	7	0
26/03/2017	1	16	2	L2	D6	23	1.5g/m2	No	30	0	0	28	7	0
26/03/2017	1	16	2	L2	D6	24	1.5g/m2	No	30	0	0	28	7	0
26/03/2017	1	16	2	L2	D6	25	1.5g/m2	Yes	30	0	0	27	7	0
26/03/2017	1	16	2	L2	D6	3	2g/m2	No	30	0	0	28	7	0
26/03/2017	1	16	2	L2	D6	5	2g/m2	No	30	0	0	28	7	0
26/03/2017	1	16	2	L2	D6	16	2g/m2	No	30	0	0	28	7	0
26/03/2017	1	16	2	L2	D6	27	2g/m2	Yes	30	0	0	27	7	0
26/03/2017	1	16	2	L2	D6	29	2g/m2	Yes	30	0	0	28	7	0
26/03/2017	1	16	2	L2	D6	30	2g/m2	No	30	0	0	28	7	0
26/03/2017	1	16	2	L2	D6	31	2g/m2	Yes	30	3	3	28	7	0
26/03/2017	1	16	2	L2	D6	32	2g/m2	Yes	30	0	0	28	7	0
27/03/2017	1	17	2	L2	D7	1	Ctrl	No	30	0	0	28	7	0
27/03/2017	1	17	2	L2	D7	7	Ctrl	No	30	0	0	28	7	0
27/03/2017	1	17	2	L2	D7	10	Ctrl	Yes	30	0	0	28	7	0
27/03/2017	1	17	2	L2	D7	11	Ctrl	No	30	0	0	28	7	0
27/03/2017	1	17	2	L2	D7	13	Ctrl	Yes	30	0	0	28	7	0
27/03/2017	1	17	2	L2	D7	14	Ctrl	No	30	0	0	28	7	0
27/03/2017	1	17	2	L2	D7	19	Ctrl	Yes	30	0	0	28	7	0
27/03/2017	1	17	2	L2	D7	26	Ctrl	Yes	30	0	0	27	7	0
27/03/2017	1	17	2	L2	D7	2	1g/m2	Yes	30	0	0	28	7	0
27/03/2017	1	17	2	L2	D7	6	1g/m2	No	30	0	0	28	7	0
27/03/2017	1	17	2	L2	D7	9	1g/m2	No	30	0	0	28	7	0
27/03/2017	1	17	2	L2	D7	12	1g/m2	Yes	30	0	0	28	7	0
27/03/2017	1	17	2	L2	D7	15	1g/m2	No	30	0	0	28	7	0
27/03/2017	1	17	2	L2	D7	18	1g/m2	Yes	30	0	0	28	7	0
27/03/2017	1	17	2	L2	D7	20	1g/m2	Yes	30	0	0	28	7	0
27/03/2017	1	17	2	L2	D7	28	1g/m2	No	30	0	0	29	7	0
27/03/2017	1	17	2	L2	D7	4	1.5g/m2	Yes	30	0	0	28	7	0
27/03/2017	1	17	2	L2	D7	8	1.5g/m2	No	30	0	0	28	7	0
27/03/2017	1	17	2	L2	D7	17	1.5g/m2	No	30	0	0	29	7	0
27/03/2017	1	17	2	L2	D7	21	1.5g/m2	Yes	30	0	0	28	7	0
27/03/2017	1	17	2	L2	D7	22	1.5g/m2	Yes	30	0	0	28	7	0
27/03/2017	1	17	2	L2	D7	23	1.5g/m2	No	30	0	0	28	7	0
27/03/2017	1	17	2	L2	D7	24	1.5g/m2	No	30	0	0	28	7	0
27/03/2017	1	17	2	L2	D7	25	1.5g/m2	Yes	30	0	0	28	7	0
27/03/2017	1	17	2	L2	D7	3	2g/m2	No	30	0	0	29	7	0
27/03/2017	1	17	2	L2	D7	5	2g/m2	No	30	0	0	28	7	0
27/03/2017	1	17	2	L2	D7	16	2g/m2	No	30	0	0	28	7	0
27/03/2017	1	17	2	L2	D7	27	2g/m2	Yes	30	0	0	28	7	0
27/03/2017	1	17	2	L2	D7	29	2g/m2	Yes	30	0	0	28	7	0
27/03/2017	1	17	2	L2	D7	30	2g/m2	No	30	0	0	28	7	0
27/03/2017	1	17	2	L2	D7	31	2g/m2	Yes	30	1	1	28	7	0
27/03/2017	1	17	2	L2	D7	32	2g/m2	Yes	30	0	0	28	7	0
28/03/2017	1	18	2	L2	D8	1	Ctrl	No	30	0	0	28	7	0
28/03/2017	1	18	2	L2	D8	7	Ctrl	No	30	0	0	28	7	0
28/03/2017	1	18	2	L2	D8	10	Ctrl	Yes	30	0	0	28	7	0
28/03/2017	1	18	2	L2	D8	11	Ctrl	No	30	0	0	27	7	0
28/03/2017	1	18	2	L2	D8	13	Ctrl	Yes	30	0	0	28	7	0
28/03/2017	1	18	2	L2	D8	14	Ctrl	No	30	0	0	28	7	0
28/03/2017	1	18	2	L2	D8	19	Ctrl	Yes	30	0	0	28	7	0
28/03/2017	1	18	2	L2	D8	26	Ctrl	Yes	30	0	0	28	7	0
28/03/2017	1	18	2	L2	D8	2	1g/m2	Yes	30	0	0	28	7	0
28/03/2017	1	18	2	L2	D8	6	1g/m2	No	30	0	0	28	7	0
28/03/2017	1	18	2	L2	D8	9	1g/m2	No	30	0	0	28	7	0
28/03/2017	1	18	2	L2	D8	12	1g/m2	Yes	30	0	0	28	7	0
28/03/2017	1	18	2	L2	D8	15	1g/m2	No	30	0	0	27	7	0
28/03/2017	1	18	2	L2	D8	18	1g/m2	Yes	30	0	0	28	7	0
28/03/2017	1	18	2	L2	D8	20	1g/m2	Yes	30	0	0	28	7	0
28/03/2017	1	18	2	L2	D8	28	1g/m2	No	30	0	0	28	7	0
28/03/2017	1	18	2	L2	D8	4	1.5g/m2	Yes	30	0	0	27	7	0
28/03/2017	1	18	2	L2	D8	8	1.5g/m2	No	30	0	0	27	7	0
28/03/2017	1	18	2	L2	D8	17	1.5g/m2	No	30	0	0	28	7	0
28/03/2017	1	18	2	L2	D8	21	1.5g/m2	Yes	30	0	0	28	7	0
28/03/2017	1	18	2	L2	D8	22	1.5g/m2	Yes	30	0	0	27	7	0
28/03/2017	1	18	2	L2	D8	23	1.5g/m2	No	30	0	0	27	7	0
28/03/2017	1	18	2	L2	D8	24	1.5g/m2	No	30	0	0	27	7	0
28/03/2017	1	18	2	L2	D8	25	1.5g/m2	Yes	30	0	0	27	7	0
28/03/2017	1	18	2	L2	D8	3	2g/m2	No	30	0	0	28	7	0
28/03/2017	1	18	2	L2	D8	5	2g/m2	No	30	0	0	28	7	0
28/03/2017	1	18	2	L2	D8	16	2g/m2	No	30	0	0	28	7	0
28/03/2017	1	18	2	L2	D8	27	2g/m2	Yes	30	0	0	27	7	0
28/03/2017	1	18	2	L2	D8	29	2g/m2	Yes	30	0	0	27	7	0
28/03/2017	1	18	2	L2	D8	30	2g/m2	No	30	0	0	28	7	0
28/03/2017	1	18	2	L2	D8	31	2g/m2	Yes	30	0	0	28	7	0
28/03/2017	1	18	2	L2	D8	32	2g/m2	Yes	30	0	0	27	7	0
01/04/2017	1	22	3	L2	D1	1	Ctrl	No	50	0	0	30	7	0
01/04/2017	1	22	3	L2	D1	7	Ctrl	No	50	0	0	28	7	0
01/04/2017	1	22	3	L2	D1	10	Ctrl	Yes	50	0	0	28	7	0
01/04/2017	1	22	3	L2	D1	11	Ctrl	No	50	0	0	28	7	0
01/04/2017	1	22	3	L2	D1	13	Ctrl	Yes	50	0	0	28	7	0
01/04/2017	1	22	3	L2	D1	14	Ctrl	No	50	0	0	28	7	0
01/04/2017	1	22	3	L2	D1	19	Ctrl	Yes	50	0	0	28	7	0
01/04/2017	1	22	3	L2	D1	26	Ctrl	Yes	50	0	0	28	7	0
01/04/2017	1	22	3	L2	D1	2	1g/m2	Yes	50	0	0	28	7	0
01/04/2017	1	22	3	L2	D1	6	1g/m2	No	50	0	0	29	7	0
01/04/2017	1	22	3	L2	D1	9	1g/m2	No	50	0	0	28	7	0
01/04/2017	1	22	3	L2	D1	12	1g/m2	Yes	50	0	0	28	7	0
01/04/2017	1	22	3	L2	D1	15	1g/m2	No	50	0	0	28	7	0
01/04/2017	1	22	3	L2	D1	18	1g/m2	Yes	50	0	0	29	7	0
01/04/2017	1	22	3	L2	D1	20	1g/m2	Yes	50	0	0	28	7	0
01/04/2017	1	22	3	L2	D1	28	1g/m2	No	50	0	0	28	7	0
01/04/2017	1	22	3	L2	D1	4	1.5g/m2	Yes	50	0	0	28	7	0
01/04/2017	1	22	3	L2	D1	8	1.5g/m2	No	50	0	0	28	7	0
01/04/2017	1	22	3	L2	D1	17	1.5g/m2	No	50	0	0	28	7	0
01/04/2017	1	22	3	L2	D1	21	1.5g/m2	Yes	50	0	0	28	7	0
01/04/2017	1	22	3	L2	D1	22	1.5g/m2	Yes	50	0	0	28	7	0
01/04/2017	1	22	3	L2	D1	23	1.5g/m2	No	50	0	0	28	7	0
01/04/2017	1	22	3	L2	D1	24	1.5g/m2	No	50	0	0	29	7	0
01/04/2017	1	22	3	L2	D1	25	1.5g/m2	Yes	50	0	0	28	7	0
01/04/2017	1	22	3	L2	D1	3	2g/m2	No	50	0	0	28	7	0
01/04/2017	1	22	3	L2	D1	5	2g/m2	No	50	0	0	28	7	0
01/04/2017	1	22	3	L2	D1	16	2g/m2	No	50	0	0	28	7	0
01/04/2017	1	22	3	L2	D1	27	2g/m2	Yes	50	0	0	29	7	0
01/04/2017	1	22	3	L2	D1	29	2g/m2	Yes	50	0	0	28	7	0
01/04/2017	1	22	3	L2	D1	30	2g/m2	No	50	0	0	28	7	0
01/04/2017	1	22	3	L2	D1	31	2g/m2	Yes	50	0	0	28	7	0
01/04/2017	1	22	3	L2	D1	32	2g/m2	Yes	50	0	0	28	7	0
02/04/2017	1	23	3	L2	D2	1	Ctrl	No	50	0	0	29	7	0
02/04/2017	1	23	3	L2	D2	7	Ctrl	No	50	0	0	28	7	0
02/04/2017	1	23	3	L2	D2	10	Ctrl	Yes	50	0	0	28	7	0
02/04/2017	1	23	3	L2	D2	11	Ctrl	No	50	0	0	28	7	0
02/04/2017	1	23	3	L2	D2	13	Ctrl	Yes	50	0	0	28	7	0
02/04/2017	1	23	3	L2	D2	14	Ctrl	No	50	0	0	28	7	0
02/04/2017	1	23	3	L2	D2	19	Ctrl	Yes	50	0	0	28	7	0
02/04/2017	1	23	3	L2	D2	26	Ctrl	Yes	50	0	0	28	7	0
02/04/2017	1	23	3	L2	D2	2	1g/m2	Yes	50	0	0	28	7	0
02/04/2017	1	23	3	L2	D2	6	1g/m2	No	50	0	0	28	7	0
02/04/2017	1	23	3	L2	D2	9	1g/m2	No	50	0	0	28	7	0
02/04/2017	1	23	3	L2	D2	12	1g/m2	Yes	50	0	0	28	7	0
02/04/2017	1	23	3	L2	D2	15	1g/m2	No	50	0	0	28	7	0
02/04/2017	1	23	3	L2	D2	18	1g/m2	Yes	50	0	0	28	7	0
02/04/2017	1	23	3	L2	D2	20	1g/m2	Yes	50	0	0	29	7	0
02/04/2017	1	23	3	L2	D2	28	1g/m2	No	50	0	0	28	7	0
02/04/2017	1	23	3	L2	D2	4	1.5g/m2	Yes	50	0	0	28	7	0
02/04/2017	1	23	3	L2	D2	8	1.5g/m2	No	50	0	0	28	7	0
02/04/2017	1	23	3	L2	D2	17	1.5g/m2	No	50	0	0	28	7	0
02/04/2017	1	23	3	L2	D2	21	1.5g/m2	Yes	50	0	0	28	7	0
02/04/2017	1	23	3	L2	D2	22	1.5g/m2	Yes	50	0	0	28	7	0
02/04/2017	1	23	3	L2	D2	23	1.5g/m2	No	50	0	0	28	7	0
02/04/2017	1	23	3	L2	D2	24	1.5g/m2	No	50	0	0	28	7	0
02/04/2017	1	23	3	L2	D2	25	1.5g/m2	Yes	50	0	0	28	7	0
02/04/2017	1	23	3	L2	D2	3	2g/m2	No	50	0	0	29	7	0
02/04/2017	1	23	3	L2	D2	5	2g/m2	No	50	0	0	28	7	0
02/04/2017	1	23	3	L2	D2	16	2g/m2	No	50	0	0	29	7	0
02/04/2017	1	23	3	L2	D2	27	2g/m2	Yes	50	0	0	28	7	0
02/04/2017	1	23	3	L2	D2	29	2g/m2	Yes	50	0	0	28	7	0
02/04/2017	1	23	3	L2	D2	30	2g/m2	No	50	0	0	28	7	0
02/04/2017	1	23	3	L2	D2	31	2g/m2	Yes	50	0	0	29	7	0
02/04/2017	1	23	3	L2	D2	32	2g/m2	Yes	50	0	0	29	7	0
03/04/2017	1	24	3	L2	D3	1	Ctrl	No	50	23	23	28	7	0
03/04/2017	1	24	3	L2	D3	7	Ctrl	No	50	12	12	28	7	0
03/04/2017	1	24	3	L2	D3	10	Ctrl	Yes	50	36	35	28	7	0
03/04/2017	1	24	3	L2	D3	11	Ctrl	No	50	46	46	28	7	0
03/04/2017	1	24	3	L2	D3	13	Ctrl	Yes	50	34	34	28	7	0
03/04/2017	1	24	3	L2	D3	14	Ctrl	No	50	14	14	29	7	0
03/04/2017	1	24	3	L2	D3	19	Ctrl	Yes	50	47	46	28	7	0
03/04/2017	1	24	3	L2	D3	26	Ctrl	Yes	50	27	27	28	7	0
03/04/2017	1	24	3	L2	D3	2	1g/m2	Yes	50	45	45	28	7	0
03/04/2017	1	24	3	L2	D3	6	1g/m2	No	50	38	38	28	7	0
03/04/2017	1	24	3	L2	D3	9	1g/m2	No	50	34	33	28	7	0
03/04/2017	1	24	3	L2	D3	12	1g/m2	Yes	50	48	48	28	7	0
03/04/2017	1	24	3	L2	D3	15	1g/m2	No	50	28	28	28	7	0
03/04/2017	1	24	3	L2	D3	18	1g/m2	Yes	50	37	37	28	7	0
03/04/2017	1	24	3	L2	D3	20	1g/m2	Yes	50	36	35	28	7	0
03/04/2017	1	24	3	L2	D3	28	1g/m2	No	50	23	23	28	7	0
03/04/2017	1	24	3	L2	D3	4	1.5g/m2	Yes	50	49	48	28	7	0
03/04/2017	1	24	3	L2	D3	8	1.5g/m2	No	50	37	37	28	7	0
03/04/2017	1	24	3	L2	D3	17	1.5g/m2	No	50	49	48	28	7	0
03/04/2017	1	24	3	L2	D3	21	1.5g/m2	Yes	50	44	42	28	7	0
03/04/2017	1	24	3	L2	D3	22	1.5g/m2	Yes	50	45	45	28	7	0
03/04/2017	1	24	3	L2	D3	23	1.5g/m2	No	50	45	45	28	7	0
03/04/2017	1	24	3	L2	D3	24	1.5g/m2	No	50	38	38	28	7	0
03/04/2017	1	24	3	L2	D3	25	1.5g/m2	Yes	50	44	44	28	7	0
03/04/2017	1	24	3	L2	D3	3	2g/m2	No	50	42	42	29	7	0
03/04/2017	1	24	3	L2	D3	5	2g/m2	No	50	47	47	28	7	0
03/04/2017	1	24	3	L2	D3	16	2g/m2	No	50	43	43	28	7	0
03/04/2017	1	24	3	L2	D3	27	2g/m2	Yes	50	43	39	28	7	0
03/04/2017	1	24	3	L2	D3	29	2g/m2	Yes	50	42	39	28	7	0
03/04/2017	1	24	3	L2	D3	30	2g/m2	No	50	46	46	28	7	0
03/04/2017	1	24	3	L2	D3	31	2g/m2	Yes	50	36	35	29	7	0
03/04/2017	1	24	3	L2	D3	32	2g/m2	Yes	50	33	33	28	7	0
04/04/2017	1	25	3	L2	D4	1	Ctrl	No	50	27	27	28	7	0
04/04/2017	1	25	3	L2	D4	7	Ctrl	No	50	41	41	28	7	0
04/04/2017	1	25	3	L2	D4	10	Ctrl	Yes	50	11	11	28	7	0
04/04/2017	1	25	3	L2	D4	11	Ctrl	No	50	8	7	28	7	0
04/04/2017	1	25	3	L2	D4	13	Ctrl	Yes	50	16	15	28	7	0
04/04/2017	1	25	3	L2	D4	14	Ctrl	No	50	33	32	28	7	0
04/04/2017	1	25	3	L2	D4	19	Ctrl	Yes	50	1	1	28	7	0
04/04/2017	1	25	3	L2	D4	26	Ctrl	Yes	50	20	20	28	7	0
04/04/2017	1	25	3	L2	D4	2	1g/m2	Yes	50	4	4	29	7	0
04/04/2017	1	25	3	L2	D4	6	1g/m2	No	50	14	14	28	7	0
04/04/2017	1	25	3	L2	D4	9	1g/m2	No	50	16	15	28	7	0
04/04/2017	1	25	3	L2	D4	12	1g/m2	Yes	50	5	5	28	7	0
04/04/2017	1	25	3	L2	D4	15	1g/m2	No	50	21	21	28	7	0
04/04/2017	1	25	3	L2	D4	18	1g/m2	Yes	50	12	12	28	7	0
04/04/2017	1	25	3	L2	D4	20	1g/m2	Yes	50	3	3	28	7	0
04/04/2017	1	25	3	L2	D4	28	1g/m2	No	50	28	27	28	7	0
04/04/2017	1	25	3	L2	D4	4	1.5g/m2	Yes	50	2	2	28	7	0
04/04/2017	1	25	3	L2	D4	8	1.5g/m2	No	50	12	11	28	7	0
04/04/2017	1	25	3	L2	D4	17	1.5g/m2	No	50	0	0	28	7	0
04/04/2017	1	25	3	L2	D4	21	1.5g/m2	Yes	50	6	3	28	7	0
04/04/2017	1	25	3	L2	D4	22	1.5g/m2	Yes	50	3	3	28	7	0
04/04/2017	1	25	3	L2	D4	23	1.5g/m2	No	50	7	6	28	7	0
04/04/2017	1	25	3	L2	D4	24	1.5g/m2	No	50	15	14	28	7	0
04/04/2017	1	25	3	L2	D4	25	1.5g/m2	Yes	50	0	0	28	7	0
04/04/2017	1	25	3	L2	D4	3	2g/m2	No	50	5	5	28	7	0
04/04/2017	1	25	3	L2	D4	5	2g/m2	No	50	0	0	29	7	0
04/04/2017	1	25	3	L2	D4	16	2g/m2	No	50	6	6	28	7	0
04/04/2017	1	25	3	L2	D4	27	2g/m2	Yes	50	6	5	28	7	0
04/04/2017	1	25	3	L2	D4	29	2g/m2	Yes	50	8	7	28	7	0
04/04/2017	1	25	3	L2	D4	30	2g/m2	No	50	7	7	28	7	0
04/04/2017	1	25	3	L2	D4	31	2g/m2	Yes	50	12	11	28	7	0
04/04/2017	1	25	3	L2	D4	32	2g/m2	Yes	50	12	11	28	7	0
