# Supplementary material for: Impact of sunlight exposure on the residual efficacy of biolarvicides Bacillus thuringiensis israelensis and Bacillus sphaericus against the main malaria vector, Anopheles gambiae
Source: Malar J. 2019 Feb 26;18:55. doi: 10.1186/s12936-019-2687-0 (PMC6390594; doi:10.1186/s12936-019-2687-0)
Supplement: Supplementary file 2 — Additional file 2. Dataset of the second experiment using second instar larvae. [file 12936_2019_2687_MOESM2_ESM.txt]

Date	Experiments	Days_ttmt	Cohort	Instars	Days_contact	Container	Dosage	Shelter	N_tested	N_pupae	N_adult	Temperature	pH	Rain
16/04/2017	2	1	1	L1	D1	12	Ctrl	No	50	0	0	28	7	0
16/04/2017	2	1	1	L1	D1	14	Ctrl	No	50	0	0	28	7	0
16/04/2017	2	1	1	L1	D1	17	Ctrl	No	50	0	0	29	7	0
16/04/2017	2	1	1	L1	D1	23	Ctrl	No	50	0	0	32	7	0
16/04/2017	2	1	1	L1	D1	5	1g/m2	No	50	0	0	30	7	0
16/04/2017	2	1	1	L1	D1	16	1g/m2	No	50	0	0	30	7	0
16/04/2017	2	1	1	L1	D1	19	1g/m2	No	50	0	0	30	7	0
16/04/2017	2	1	1	L1	D1	31	1g/m2	No	50	0	0	30	7	0
16/04/2017	2	1	1	L1	D1	11	1.5g/m2	No	50	0	0	30	7	0
16/04/2017	2	1	1	L1	D1	13	1.5g/m2	No	50	0	0	30	7	0
16/04/2017	2	1	1	L1	D1	18	1.5g/m2	No	50	0	0	30	7	0
16/04/2017	2	1	1	L1	D1	22	1.5g/m2	No	50	0	0	32	7	0
16/04/2017	2	1	1	L1	D1	2	2g/m2	No	50	0	0	30	7	0
16/04/2017	2	1	1	L1	D1	8	2g/m2	No	50	0	0	30	7	0
16/04/2017	2	1	1	L1	D1	26	2g/m2	No	50	0	0	30	7	0
16/04/2017	2	1	1	L1	D1	28	2g/m2	No	50	0	0	30	7	0
16/04/2017	2	1	1	L1	D1	4	Ctrl	Yes	50	0	0	28	7	0
16/04/2017	2	1	1	L1	D1	6	Ctrl	Yes	50	0	0	26	7	0
16/04/2017	2	1	1	L1	D1	9	Ctrl	Yes	50	0	0	28	7	0
16/04/2017	2	1	1	L1	D1	27	Ctrl	Yes	50	0	0	28	7	0
16/04/2017	2	1	1	L1	D1	7	1g/m2	Yes	50	0	0	29	7	0
16/04/2017	2	1	1	L1	D1	24	1g/m2	Yes	50	0	0	28	7	0
16/04/2017	2	1	1	L1	D1	25	1g/m2	Yes	50	0	0	28	7	0
16/04/2017	2	1	1	L1	D1	32	1g/m2	Yes	50	0	0	28	7	0
16/04/2017	2	1	1	L1	D1	1	1.5g/m2	Yes	50	0	0	29	7	0
16/04/2017	2	1	1	L1	D1	3	1.5g/m2	Yes	50	0	0	28	7	0
16/04/2017	2	1	1	L1	D1	15	1.5g/m2	Yes	50	0	0	29	7	0
16/04/2017	2	1	1	L1	D1	29	1.5g/m2	Yes	50	0	0	28	7	0
16/04/2017	2	1	1	L1	D1	10	2g/m2	Yes	50	0	0	30	7	0
16/04/2017	2	1	1	L1	D1	20	2g/m2	Yes	50	0	0	28	7	0
16/04/2017	2	1	1	L1	D1	21	2g/m2	Yes	50	0	0	28	7	0
16/04/2017	2	1	1	L1	D1	30	2g/m2	Yes	50	0	0	29	7	0
17/04/2017	2	2	1	L1	D2	12	Ctrl	No	50	0	0	28	7	0
17/04/2017	2	2	1	L1	D2	14	Ctrl	No	50	0	0	28	7	0
17/04/2017	2	2	1	L1	D2	17	Ctrl	No	50	0	0	28	7	0
17/04/2017	2	2	1	L1	D2	23	Ctrl	No	50	0	0	28	7	0
17/04/2017	2	2	1	L1	D2	5	1g/m2	No	50	0	0	28	7	0
17/04/2017	2	2	1	L1	D2	16	1g/m2	No	50	0	0	28	7	0
17/04/2017	2	2	1	L1	D2	19	1g/m2	No	50	0	0	28	7	0
17/04/2017	2	2	1	L1	D2	31	1g/m2	No	50	0	0	28	7	0
17/04/2017	2	2	1	L1	D2	11	1.5g/m2	No	50	0	0	28	7	0
17/04/2017	2	2	1	L1	D2	13	1.5g/m2	No	50	0	0	28	7	0
17/04/2017	2	2	1	L1	D2	18	1.5g/m2	No	50	0	0	28	7	0
17/04/2017	2	2	1	L1	D2	22	1.5g/m2	No	50	0	0	27	7	0
17/04/2017	2	2	1	L1	D2	2	2g/m2	No	50	0	0	28	7	0
17/04/2017	2	2	1	L1	D2	8	2g/m2	No	50	0	0	28	7	0
17/04/2017	2	2	1	L1	D2	26	2g/m2	No	50	0	0	27	7	0
17/04/2017	2	2	1	L1	D2	28	2g/m2	No	50	0	0	28	7	0
17/04/2017	2	2	1	L1	D2	4	Ctrl	Yes	50	0	0	28	7	0
17/04/2017	2	2	1	L1	D2	6	Ctrl	Yes	50	0	0	28	7	0
17/04/2017	2	2	1	L1	D2	9	Ctrl	Yes	50	0	0	28	7	0
17/04/2017	2	2	1	L1	D2	27	Ctrl	Yes	50	0	0	28	7	0
17/04/2017	2	2	1	L1	D2	7	1g/m2	Yes	50	0	0	28	7	0
17/04/2017	2	2	1	L1	D2	24	1g/m2	Yes	50	0	0	28	7	0
17/04/2017	2	2	1	L1	D2	25	1g/m2	Yes	50	0	0	28	7	0
17/04/2017	2	2	1	L1	D2	32	1g/m2	Yes	50	0	0	28	7	0
17/04/2017	2	2	1	L1	D2	1	1.5g/m2	Yes	50	0	0	28	7	0
17/04/2017	2	2	1	L1	D2	3	1.5g/m2	Yes	50	0	0	28	7	0
17/04/2017	2	2	1	L1	D2	15	1.5g/m2	Yes	50	0	0	28	7	0
17/04/2017	2	2	1	L1	D2	29	1.5g/m2	Yes	50	0	0	28	7	0
17/04/2017	2	2	1	L1	D2	10	2g/m2	Yes	50	0	0	28	7	0
17/04/2017	2	2	1	L1	D2	20	2g/m2	Yes	50	0	0	28	7	0
17/04/2017	2	2	1	L1	D2	21	2g/m2	Yes	50	0	0	27	7	0
17/04/2017	2	2	1	L1	D2	30	2g/m2	Yes	50	0	0	27	7	0
18/04/2017	2	3	1	L1	D3	12	Ctrl	No	50	0	0	27	7	0
18/04/2017	2	3	1	L1	D3	14	Ctrl	No	50	0	0	27	7	0
18/04/2017	2	3	1	L1	D3	17	Ctrl	No	50	0	0	28	7	0
18/04/2017	2	3	1	L1	D3	23	Ctrl	No	50	0	0	28	7	0
18/04/2017	2	3	1	L1	D3	5	1g/m2	No	50	0	0	30	7	0
18/04/2017	2	3	1	L1	D3	16	1g/m2	No	50	0	0	29	7	0
18/04/2017	2	3	1	L1	D3	19	1g/m2	No	50	0	0	30	7	0
18/04/2017	2	3	1	L1	D3	31	1g/m2	No	50	0	0	28	7	0
18/04/2017	2	3	1	L1	D3	11	1.5g/m2	No	50	0	0	28	7	0
18/04/2017	2	3	1	L1	D3	13	1.5g/m2	No	50	0	0	28	7	0
18/04/2017	2	3	1	L1	D3	18	1.5g/m2	No	50	0	0	30	7	0
18/04/2017	2	3	1	L1	D3	22	1.5g/m2	No	50	0	0	29	7	0
18/04/2017	2	3	1	L1	D3	2	2g/m2	No	50	0	0	30	7	0
18/04/2017	2	3	1	L1	D3	8	2g/m2	No	50	0	0	30	7	0
18/04/2017	2	3	1	L1	D3	26	2g/m2	No	50	0	0	28	7	0
18/04/2017	2	3	1	L1	D3	28	2g/m2	No	50	0	0	30	7	0
18/04/2017	2	3	1	L1	D3	4	Ctrl	Yes	50	0	0	28	7	0
18/04/2017	2	3	1	L1	D3	6	Ctrl	Yes	50	0	0	28	7	0
18/04/2017	2	3	1	L1	D3	9	Ctrl	Yes	50	0	0	28	7	0
18/04/2017	2	3	1	L1	D3	27	Ctrl	Yes	50	0	0	27	7	0
18/04/2017	2	3	1	L1	D3	7	1g/m2	Yes	50	0	0	30	7	0
18/04/2017	2	3	1	L1	D3	24	1g/m2	Yes	50	0	0	29	7	0
18/04/2017	2	3	1	L1	D3	25	1g/m2	Yes	50	0	0	29	7	0
18/04/2017	2	3	1	L1	D3	32	1g/m2	Yes	50	0	0	30	7	0
18/04/2017	2	3	1	L1	D3	1	1.5g/m2	Yes	50	0	0	30	7	0
18/04/2017	2	3	1	L1	D3	3	1.5g/m2	Yes	50	0	0	28	7	0
18/04/2017	2	3	1	L1	D3	15	1.5g/m2	Yes	50	0	0	28	7	0
18/04/2017	2	3	1	L1	D3	29	1.5g/m2	Yes	50	0	0	30	7	0
18/04/2017	2	3	1	L1	D3	10	2g/m2	Yes	50	0	0	29	7	0
18/04/2017	2	3	1	L1	D3	20	2g/m2	Yes	50	0	0	28	7	0
18/04/2017	2	3	1	L1	D3	21	2g/m2	Yes	50	0	0	28	7	0
18/04/2017	2	3	1	L1	D3	30	2g/m2	Yes	50	0	0	30	7	0
19/04/2017	2	4	1	L1	D4	12	Ctrl	No	50	2	2	28	7	0
19/04/2017	2	4	1	L1	D4	14	Ctrl	No	50	0	0	28	7	0
19/04/2017	2	4	1	L1	D4	17	Ctrl	No	50	5	5	28	7	0
19/04/2017	2	4	1	L1	D4	23	Ctrl	No	50	5	5	28	7	0
19/04/2017	2	4	1	L1	D4	5	1g/m2	No	50	2	2	30	7	0
19/04/2017	2	4	1	L1	D4	16	1g/m2	No	50	7	7	29	7	0
19/04/2017	2	4	1	L1	D4	19	1g/m2	No	50	1	1	30	7	0
19/04/2017	2	4	1	L1	D4	31	1g/m2	No	50	0	0	30	7	0
19/04/2017	2	4	1	L1	D4	11	1.5g/m2	No	50	1	1	30	7	0
19/04/2017	2	4	1	L1	D4	13	1.5g/m2	No	50	1	1	30	7	0
19/04/2017	2	4	1	L1	D4	18	1.5g/m2	No	50	0	0	30	7	0
19/04/2017	2	4	1	L1	D4	22	1.5g/m2	No	50	1	1	30	7	0
19/04/2017	2	4	1	L1	D4	2	2g/m2	No	50	0	0	29	7	0
19/04/2017	2	4	1	L1	D4	8	2g/m2	No	50	0	0	29	7	0
19/04/2017	2	4	1	L1	D4	26	2g/m2	No	50	0	0	29	7	0
19/04/2017	2	4	1	L1	D4	28	2g/m2	No	50	1	1	28	7	0
19/04/2017	2	4	1	L1	D4	4	Ctrl	Yes	50	50	50	27	7	0
19/04/2017	2	4	1	L1	D4	6	Ctrl	Yes	50	47	47	28	7	0
19/04/2017	2	4	1	L1	D4	9	Ctrl	Yes	50	44	44	28	7	0
19/04/2017	2	4	1	L1	D4	27	Ctrl	Yes	50	50	50	28	7	0
19/04/2017	2	4	1	L1	D4	7	1g/m2	Yes	50	9	9	29	7	0
19/04/2017	2	4	1	L1	D4	24	1g/m2	Yes	50	3	3	30	7	0
19/04/2017	2	4	1	L1	D4	25	1g/m2	Yes	50	0	0	32	7	0
19/04/2017	2	4	1	L1	D4	32	1g/m2	Yes	50	0	0	30	7	0
19/04/2017	2	4	1	L1	D4	1	1.5g/m2	Yes	50	1	1	29	7	0
19/04/2017	2	4	1	L1	D4	3	1.5g/m2	Yes	50	0	0	29	7	0
19/04/2017	2	4	1	L1	D4	15	1.5g/m2	Yes	50	0	0	29	7	0
19/04/2017	2	4	1	L1	D4	29	1.5g/m2	Yes	50	2	2	29	7	0
19/04/2017	2	4	1	L1	D4	10	2g/m2	Yes	50	0	0	28	7	0
19/04/2017	2	4	1	L1	D4	20	2g/m2	Yes	50	0	0	28	7	0
19/04/2017	2	4	1	L1	D4	21	2g/m2	Yes	50	0	0	28	7	0
19/04/2017	2	4	1	L1	D4	30	2g/m2	Yes	50	1	1	28	7	0
20/04/2017	2	5	1	L1	D5	12	Ctrl	No	50	48	48	28	7	0
20/04/2017	2	5	1	L1	D5	14	Ctrl	No	50	43	43	29	7	0
20/04/2017	2	5	1	L1	D5	17	Ctrl	No	50	38	38	28	7	0
20/04/2017	2	5	1	L1	D5	23	Ctrl	No	50	17	17	29	7	0
20/04/2017	2	5	1	L1	D5	5	1g/m2	No	50	31	31	28	7	0
20/04/2017	2	5	1	L1	D5	16	1g/m2	No	50	26	26	30	7	0
20/04/2017	2	5	1	L1	D5	19	1g/m2	No	50	20	20	30	7	0
20/04/2017	2	5	1	L1	D5	31	1g/m2	No	50	18	18	30	7	0
20/04/2017	2	5	1	L1	D5	11	1.5g/m2	No	50	7	7	31	7	0
20/04/2017	2	5	1	L1	D5	13	1.5g/m2	No	50	3	3	31	7	0
20/04/2017	2	5	1	L1	D5	18	1.5g/m2	No	50	10	10	30	7	0
20/04/2017	2	5	1	L1	D5	22	1.5g/m2	No	50	4	4	30	7	0
20/04/2017	2	5	1	L1	D5	2	2g/m2	No	50	1	1	31	7	0
20/04/2017	2	5	1	L1	D5	8	2g/m2	No	50	0	0	31	7	0
20/04/2017	2	5	1	L1	D5	26	2g/m2	No	50	3	3	30	7	0
20/04/2017	2	5	1	L1	D5	28	2g/m2	No	50	3	3	30	7	0
20/04/2017	2	5	1	L1	D5	4	Ctrl	Yes	50	0	0	28	7	0
20/04/2017	2	5	1	L1	D5	6	Ctrl	Yes	50	3	3	29	7	0
20/04/2017	2	5	1	L1	D5	9	Ctrl	Yes	50	6	6	28	7	0
20/04/2017	2	5	1	L1	D5	27	Ctrl	Yes	50	0	0	28	7	0
20/04/2017	2	5	1	L1	D5	7	1g/m2	Yes	50	3	3	29	7	0
20/04/2017	2	5	1	L1	D5	24	1g/m2	Yes	50	1	1	28	7	0
20/04/2017	2	5	1	L1	D5	25	1g/m2	Yes	50	0	0	29	7	0
20/04/2017	2	5	1	L1	D5	32	1g/m2	Yes	50	0	0	29	7	0
20/04/2017	2	5	1	L1	D5	1	1.5g/m2	Yes	50	3	3	29	7	0
20/04/2017	2	5	1	L1	D5	3	1.5g/m2	Yes	50	1	1	29	7	0
20/04/2017	2	5	1	L1	D5	15	1.5g/m2	Yes	50	1	1	29	7	0
20/04/2017	2	5	1	L1	D5	29	1.5g/m2	Yes	50	2	2	28	7	0
20/04/2017	2	5	1	L1	D5	10	2g/m2	Yes	50	0	0	29	7	0
20/04/2017	2	5	1	L1	D5	20	2g/m2	Yes	50	0	0	29	7	0
20/04/2017	2	5	1	L1	D5	21	2g/m2	Yes	50	1	1	28	7	0
20/04/2017	2	5	1	L1	D5	30	2g/m2	Yes	50	11	11	29	7	0
21/04/2017	2	6	1	L1	D6	12	Ctrl	No	50	0	0	30	7	0
21/04/2017	2	6	1	L1	D6	14	Ctrl	No	50	8	8	30	7	0
21/04/2017	2	6	1	L1	D6	17	Ctrl	No	50	8	8	30	7	0
21/04/2017	2	6	1	L1	D6	23	Ctrl	No	50	28	28	30	7	0
21/04/2017	2	6	1	L1	D6	5	1g/m2	No	50	4	4	30	7	0
21/04/2017	2	6	1	L1	D6	16	1g/m2	No	50	2	2	31	7	0
21/04/2017	2	6	1	L1	D6	19	1g/m2	No	50	3	3	30	7	0
21/04/2017	2	6	1	L1	D6	31	1g/m2	No	50	4	4	31	7	0
21/04/2017	2	6	1	L1	D6	11	1.5g/m2	No	50	2	2	30	7	0
21/04/2017	2	6	1	L1	D6	13	1.5g/m2	No	50	0	0	31	7	0
21/04/2017	2	6	1	L1	D6	18	1.5g/m2	No	50	3	3	30	7	0
21/04/2017	2	6	1	L1	D6	22	1.5g/m2	No	50	1	1	30	7	0
21/04/2017	2	6	1	L1	D6	2	2g/m2	No	50	0	0	31	7	0
21/04/2017	2	6	1	L1	D6	8	2g/m2	No	50	0	0	30	7	0
21/04/2017	2	6	1	L1	D6	26	2g/m2	No	50	0	0	30	7	0
21/04/2017	2	6	1	L1	D6	28	2g/m2	No	50	2	2	30	7	0
21/04/2017	2	6	1	L1	D6	4	Ctrl	Yes	50	0	0	29	7	0
21/04/2017	2	6	1	L1	D6	6	Ctrl	Yes	50	0	0	29	7	0
21/04/2017	2	6	1	L1	D6	9	Ctrl	Yes	50	0	0	30	7	0
21/04/2017	2	6	1	L1	D6	27	Ctrl	Yes	50	0	0	29	7	0
21/04/2017	2	6	1	L1	D6	7	1g/m2	Yes	50	1	1	30	7	0
21/04/2017	2	6	1	L1	D6	24	1g/m2	Yes	50	0	0	31	7	0
21/04/2017	2	6	1	L1	D6	25	1g/m2	Yes	50	0	0	31	7	0
21/04/2017	2	6	1	L1	D6	32	1g/m2	Yes	50	0	0	32	7	0
21/04/2017	2	6	1	L1	D6	1	1.5g/m2	Yes	50	0	0	30	7	0
21/04/2017	2	6	1	L1	D6	3	1.5g/m2	Yes	50	0	0	30	7	0
21/04/2017	2	6	1	L1	D6	15	1.5g/m2	Yes	50	0	0	29	7	0
21/04/2017	2	6	1	L1	D6	29	1.5g/m2	Yes	50	0	0	29	7	0
21/04/2017	2	6	1	L1	D6	10	2g/m2	Yes	50	0	0	29	7	0
21/04/2017	2	6	1	L1	D6	20	2g/m2	Yes	50	0	0	29	7	0
21/04/2017	2	6	1	L1	D6	21	2g/m2	Yes	50	0	0	29	7	0
21/04/2017	2	6	1	L1	D6	30	2g/m2	Yes	50	1	1	29	7	0
22/04/2017	2	7	2	L1	D1	12	Ctrl	No	50	0	0	27	7	0
22/04/2017	2	7	2	L1	D1	14	Ctrl	No	50	0	0	27	7	0
22/04/2017	2	7	2	L1	D1	17	Ctrl	No	50	0	0	27	7	0
22/04/2017	2	7	2	L1	D1	23	Ctrl	No	50	0	0	27	7	0
22/04/2017	2	7	2	L1	D1	5	1g/m2	No	50	0	0	28	7	0
22/04/2017	2	7	2	L1	D1	16	1g/m2	No	50	0	0	28	7	0
22/04/2017	2	7	2	L1	D1	19	1g/m2	No	50	0	0	27	7	0
22/04/2017	2	7	2	L1	D1	31	1g/m2	No	50	0	0	27	7	0
22/04/2017	2	7	2	L1	D1	11	1.5g/m2	No	50	0	0	27	7	0
22/04/2017	2	7	2	L1	D1	13	1.5g/m2	No	50	0	0	27	7	0
22/04/2017	2	7	2	L1	D1	18	1.5g/m2	No	50	0	0	26	7	0
22/04/2017	2	7	2	L1	D1	22	1.5g/m2	No	50	0	0	27	7	0
22/04/2017	2	7	2	L1	D1	2	2g/m2	No	50	0	0	27	7	0
22/04/2017	2	7	2	L1	D1	8	2g/m2	No	50	0	0	27	7	0
22/04/2017	2	7	2	L1	D1	26	2g/m2	No	50	0	0	27	7	0
22/04/2017	2	7	2	L1	D1	28	2g/m2	No	50	0	0	27	7	0
22/04/2017	2	7	2	L1	D1	4	Ctrl	Yes	50	0	0	27	7	0
22/04/2017	2	7	2	L1	D1	6	Ctrl	Yes	50	0	0	27	7	0
22/04/2017	2	7	2	L1	D1	9	Ctrl	Yes	50	0	0	27	7	0
22/04/2017	2	7	2	L1	D1	27	Ctrl	Yes	50	0	0	27	7	0
22/04/2017	2	7	2	L1	D1	7	1g/m2	Yes	50	0	0	27	7	0
22/04/2017	2	7	2	L1	D1	24	1g/m2	Yes	50	0	0	27	7	0
22/04/2017	2	7	2	L1	D1	25	1g/m2	Yes	50	0	0	27	7	0
22/04/2017	2	7	2	L1	D1	32	1g/m2	Yes	50	0	0	27	7	0
22/04/2017	2	7	2	L1	D1	1	1.5g/m2	Yes	50	0	0	27	7	0
22/04/2017	2	7	2	L1	D1	3	1.5g/m2	Yes	50	0	0	27	7	0
22/04/2017	2	7	2	L1	D1	15	1.5g/m2	Yes	50	0	0	27	7	0
22/04/2017	2	7	2	L1	D1	29	1.5g/m2	Yes	50	0	0	27	7	0
22/04/2017	2	7	2	L1	D1	10	2g/m2	Yes	50	0	0	27	7	0
22/04/2017	2	7	2	L1	D1	20	2g/m2	Yes	50	0	0	27	7	0
22/04/2017	2	7	2	L1	D1	21	2g/m2	Yes	50	0	0	27	7	0
22/04/2017	2	7	2	L1	D1	30	2g/m2	Yes	50	0	0	27	7	0
23/04/2017	2	8	2	L1	D2	12	Ctrl	No	50	0	0	28	7	0
23/04/2017	2	8	2	L1	D2	14	Ctrl	No	50	0	0	28	7	0
23/04/2017	2	8	2	L1	D2	17	Ctrl	No	50	0	0	28	7	0
23/04/2017	2	8	2	L1	D2	23	Ctrl	No	50	0	0	28	7	0
23/04/2017	2	8	2	L1	D2	5	1g/m2	No	50	0	0	28	7	0
23/04/2017	2	8	2	L1	D2	16	1g/m2	No	50	0	0	28	7	0
23/04/2017	2	8	2	L1	D2	19	1g/m2	No	50	0	0	28	7	0
23/04/2017	2	8	2	L1	D2	31	1g/m2	No	50	0	0	28	7	0
23/04/2017	2	8	2	L1	D2	11	1.5g/m2	No	50	0	0	28	7	0
23/04/2017	2	8	2	L1	D2	13	1.5g/m2	No	50	0	0	28	7	0
23/04/2017	2	8	2	L1	D2	18	1.5g/m2	No	50	0	0	28	7	0
23/04/2017	2	8	2	L1	D2	22	1.5g/m2	No	50	0	0	28	7	0
23/04/2017	2	8	2	L1	D2	2	2g/m2	No	50	0	0	29	7	0
23/04/2017	2	8	2	L1	D2	8	2g/m2	No	50	0	0	29	7	0
23/04/2017	2	8	2	L1	D2	26	2g/m2	No	50	0	0	29	7	0
23/04/2017	2	8	2	L1	D2	28	2g/m2	No	50	0	0	29	7	0
23/04/2017	2	8	2	L1	D2	4	Ctrl	Yes	50	0	0	28	7	0
23/04/2017	2	8	2	L1	D2	6	Ctrl	Yes	50	0	0	28	7	0
23/04/2017	2	8	2	L1	D2	9	Ctrl	Yes	50	0	0	28	7	0
23/04/2017	2	8	2	L1	D2	27	Ctrl	Yes	50	0	0	28	7	0
23/04/2017	2	8	2	L1	D2	7	1g/m2	Yes	50	0	0	28	7	0
23/04/2017	2	8	2	L1	D2	24	1g/m2	Yes	50	0	0	27	7	0
23/04/2017	2	8	2	L1	D2	25	1g/m2	Yes	50	0	0	27	7	0
23/04/2017	2	8	2	L1	D2	32	1g/m2	Yes	50	0	0	27	7	0
23/04/2017	2	8	2	L1	D2	1	1.5g/m2	Yes	50	0	0	28	7	0
23/04/2017	2	8	2	L1	D2	3	1.5g/m2	Yes	50	0	0	28	7	0
23/04/2017	2	8	2	L1	D2	15	1.5g/m2	Yes	50	0	0	27	7	0
23/04/2017	2	8	2	L1	D2	29	1.5g/m2	Yes	50	0	0	27	7	0
23/04/2017	2	8	2	L1	D2	10	2g/m2	Yes	50	0	0	29	7	0
23/04/2017	2	8	2	L1	D2	20	2g/m2	Yes	50	0	0	28	7	0
23/04/2017	2	8	2	L1	D2	21	2g/m2	Yes	50	0	0	27	7	0
23/04/2017	2	8	2	L1	D2	30	2g/m2	Yes	50	0	0	28	7	0
24/04/2017	2	9	2	L1	D3	12	Ctrl	No	50	0	0	28	7	0
24/04/2017	2	9	2	L1	D3	14	Ctrl	No	50	0	0	28	7	0
24/04/2017	2	9	2	L1	D3	17	Ctrl	No	50	0	0	28	7	0
24/04/2017	2	9	2	L1	D3	23	Ctrl	No	50	0	0	28	7	0
24/04/2017	2	9	2	L1	D3	5	1g/m2	No	50	0	0	29	7	0
24/04/2017	2	9	2	L1	D3	16	1g/m2	No	50	0	0	28	7	0
24/04/2017	2	9	2	L1	D3	19	1g/m2	No	50	0	0	29	7	0
24/04/2017	2	9	2	L1	D3	31	1g/m2	No	50	0	0	29	7	0
24/04/2017	2	9	2	L1	D3	11	1.5g/m2	No	50	0	0	29	7	0
24/04/2017	2	9	2	L1	D3	13	1.5g/m2	No	50	0	0	29	7	0
24/04/2017	2	9	2	L1	D3	18	1.5g/m2	No	50	0	0	29	7	0
24/04/2017	2	9	2	L1	D3	22	1.5g/m2	No	50	0	0	29	7	0
24/04/2017	2	9	2	L1	D3	2	2g/m2	No	50	0	0	30	7	0
24/04/2017	2	9	2	L1	D3	8	2g/m2	No	50	0	0	29	7	0
24/04/2017	2	9	2	L1	D3	26	2g/m2	No	50	0	0	29	7	0
24/04/2017	2	9	2	L1	D3	28	2g/m2	No	50	0	0	29	7	0
24/04/2017	2	9	2	L1	D3	4	Ctrl	Yes	50	42	42	28	7	0
24/04/2017	2	9	2	L1	D3	6	Ctrl	Yes	50	32	32	28	7	0
24/04/2017	2	9	2	L1	D3	9	Ctrl	Yes	50	51	50	28	7	0
24/04/2017	2	9	2	L1	D3	27	Ctrl	Yes	50	0	0	28	7	0
24/04/2017	2	9	2	L1	D3	7	1g/m2	Yes	50	0	0	28	7	0
24/04/2017	2	9	2	L1	D3	24	1g/m2	Yes	50	0	0	28	7	0
24/04/2017	2	9	2	L1	D3	25	1g/m2	Yes	50	0	0	28	7	0
24/04/2017	2	9	2	L1	D3	32	1g/m2	Yes	50	0	0	28	7	0
24/04/2017	2	9	2	L1	D3	1	1.5g/m2	Yes	50	0	0	28	7	0
24/04/2017	2	9	2	L1	D3	3	1.5g/m2	Yes	50	0	0	28	7	0
24/04/2017	2	9	2	L1	D3	15	1.5g/m2	Yes	50	0	0	28	7	0
24/04/2017	2	9	2	L1	D3	29	1.5g/m2	Yes	50	0	0	28	7	0
24/04/2017	2	9	2	L1	D3	10	2g/m2	Yes	50	0	0	28	7	0
24/04/2017	2	9	2	L1	D3	20	2g/m2	Yes	50	0	0	28	7	0
24/04/2017	2	9	2	L1	D3	21	2g/m2	Yes	50	0	0	28	7	0
24/04/2017	2	9	2	L1	D3	30	2g/m2	Yes	50	0	0	28	7	0
25/04/2017	2	10	2	L1	D4	12	Ctrl	No	50	45	45	26	7	0
25/04/2017	2	10	2	L1	D4	14	Ctrl	No	50	34	34	26	7	0
25/04/2017	2	10	2	L1	D4	17	Ctrl	No	50	38	38	27	7	0
25/04/2017	2	10	2	L1	D4	23	Ctrl	No	50	28	28	27	7	0
25/04/2017	2	10	2	L1	D4	5	1g/m2	No	50	33	33	27	7	0
25/04/2017	2	10	2	L1	D4	16	1g/m2	No	50	50	50	27	7	0
25/04/2017	2	10	2	L1	D4	19	1g/m2	No	50	48	48	27	7	0
25/04/2017	2	10	2	L1	D4	31	1g/m2	No	50	48	48	28	7	0
25/04/2017	2	10	2	L1	D4	11	1.5g/m2	No	50	49	49	27	7	0
25/04/2017	2	10	2	L1	D4	13	1.5g/m2	No	50	33	33	27	7	0
25/04/2017	2	10	2	L1	D4	18	1.5g/m2	No	50	9	9	28	7	0
25/04/2017	2	10	2	L1	D4	22	1.5g/m2	No	50	12	12	27	7	0
25/04/2017	2	10	2	L1	D4	2	2g/m2	No	50	52	52	28	7	0
25/04/2017	2	10	2	L1	D4	8	2g/m2	No	50	3	3	28	7	0
25/04/2017	2	10	2	L1	D4	26	2g/m2	No	50	38	38	27	7	0
25/04/2017	2	10	2	L1	D4	28	2g/m2	No	50	26	26	27	7	0
25/04/2017	2	10	2	L1	D4	4	Ctrl	Yes	50	8	8	27	7	0
25/04/2017	2	10	2	L1	D4	6	Ctrl	Yes	50	18	18	27	7	0
25/04/2017	2	10	2	L1	D4	9	Ctrl	Yes	50	0	0	27	7	0
25/04/2017	2	10	2	L1	D4	27	Ctrl	Yes	50	15	42	26	7	0
25/04/2017	2	10	2	L1	D4	7	1g/m2	Yes	50	3	8	26	7	0
25/04/2017	2	10	2	L1	D4	24	1g/m2	Yes	50	0	6	27	7	0
25/04/2017	2	10	2	L1	D4	25	1g/m2	Yes	50	1	4	26	7	0
25/04/2017	2	10	2	L1	D4	32	1g/m2	Yes	50	0	3	27	7	0
25/04/2017	2	10	2	L1	D4	1	1.5g/m2	Yes	50	0	2	27	7	0
25/04/2017	2	10	2	L1	D4	3	1.5g/m2	Yes	50	12	20	27	7	0
25/04/2017	2	10	2	L1	D4	15	1.5g/m2	Yes	50	2	8	27	7	0
25/04/2017	2	10	2	L1	D4	29	1.5g/m2	Yes	50	1	7	27	7	0
25/04/2017	2	10	2	L1	D4	10	2g/m2	Yes	50	0	0	27	7	0
25/04/2017	2	10	2	L1	D4	20	2g/m2	Yes	50	1	14	27	7	0
25/04/2017	2	10	2	L1	D4	21	2g/m2	Yes	50	0	0	26	7	0
25/04/2017	2	10	2	L1	D4	30	2g/m2	Yes	50	2	6	27	7	0
26/04/2017	2	11	2	L1	D5	12	Ctrl	No	50	5	5	30	7	0
26/04/2017	2	11	2	L1	D5	14	Ctrl	No	50	16	16	30	7	0
26/04/2017	2	11	2	L1	D5	17	Ctrl	No	50	12	12	30	7	0
26/04/2017	2	11	2	L1	D5	23	Ctrl	No	50	20	20	30	7	0
26/04/2017	2	11	2	L1	D5	5	1g/m2	No	50	4	4	30	7	0
26/04/2017	2	11	2	L1	D5	16	1g/m2	No	50	0	0	30	7	0
26/04/2017	2	11	2	L1	D5	19	1g/m2	No	50	1	1	30	7	0
26/04/2017	2	11	2	L1	D5	31	1g/m2	No	50	2	2	30	7	0
26/04/2017	2	11	2	L1	D5	11	1.5g/m2	No	50	0	0	31	7	0
26/04/2017	2	11	2	L1	D5	13	1.5g/m2	No	50	7	7	31	7	0
26/04/2017	2	11	2	L1	D5	18	1.5g/m2	No	50	0	0	31	7	0
26/04/2017	2	11	2	L1	D5	22	1.5g/m2	No	50	0	0	31	7	0
26/04/2017	2	11	2	L1	D5	2	2g/m2	No	50	0	0	31	7	0
26/04/2017	2	11	2	L1	D5	8	2g/m2	No	50	0	0	31	7	0
26/04/2017	2	11	2	L1	D5	26	2g/m2	No	50	14	14	30	7	0
26/04/2017	2	11	2	L1	D5	28	2g/m2	No	50	12	12	30	7	0
26/04/2017	2	11	2	L1	D5	4	Ctrl	Yes	50	0	0	30	7	0
26/04/2017	2	11	2	L1	D5	6	Ctrl	Yes	50	0	0	29	7	0
26/04/2017	2	11	2	L1	D5	9	Ctrl	Yes	50	0	0	29	7	0
26/04/2017	2	11	2	L1	D5	27	Ctrl	Yes	50	8	8	28	7	0
26/04/2017	2	11	2	L1	D5	7	1g/m2	Yes	50	0	0	29	7	0
26/04/2017	2	11	2	L1	D5	24	1g/m2	Yes	50	0	0	29	7	0
26/04/2017	2	11	2	L1	D5	25	1g/m2	Yes	50	0	0	28	7	0
26/04/2017	2	11	2	L1	D5	32	1g/m2	Yes	50	0	0	29	7	0
26/04/2017	2	11	2	L1	D5	1	1.5g/m2	Yes	50	0	0	29	7	0
26/04/2017	2	11	2	L1	D5	3	1.5g/m2	Yes	50	3	3	29	7	0
26/04/2017	2	11	2	L1	D5	15	1.5g/m2	Yes	50	0	0	29	7	0
26/04/2017	2	11	2	L1	D5	29	1.5g/m2	Yes	50	0	0	29	7	0
26/04/2017	2	11	2	L1	D5	10	2g/m2	Yes	50	0	0	29	7	0
26/04/2017	2	11	2	L1	D5	20	2g/m2	Yes	50	8	8	29	7	0
26/04/2017	2	11	2	L1	D5	21	2g/m2	Yes	50	1	1	28	7	0
26/04/2017	2	11	2	L1	D5	30	2g/m2	Yes	50	3	3	29	7	0
27/04/2017	2	12	2	L1	D6	12	Ctrl	No	50	0	0	28	7	0
27/04/2017	2	12	2	L1	D6	14	Ctrl	No	50	0	0	28	7	0
27/04/2017	2	12	2	L1	D6	17	Ctrl	No	50	0	0	28	7	0
27/04/2017	2	12	2	L1	D6	23	Ctrl	No	50	2	2	28	7	0
27/04/2017	2	12	2	L1	D6	5	1g/m2	No	50	0	0	29	7	0
27/04/2017	2	12	2	L1	D6	16	1g/m2	No	50	0	0	28	7	0
27/04/2017	2	12	2	L1	D6	19	1g/m2	No	50	0	0	29	7	0
27/04/2017	2	12	2	L1	D6	31	1g/m2	No	50	0	0	29	7	0
27/04/2017	2	12	2	L1	D6	11	1.5g/m2	No	50	0	0	29	7	0
27/04/2017	2	12	2	L1	D6	13	1.5g/m2	No	50	0	0	29	7	0
27/04/2017	2	12	2	L1	D6	18	1.5g/m2	No	50	0	0	29	7	0
27/04/2017	2	12	2	L1	D6	22	1.5g/m2	No	50	0	0	29	7	0
27/04/2017	2	12	2	L1	D6	2	2g/m2	No	50	0	0	29	7	0
27/04/2017	2	12	2	L1	D6	8	2g/m2	No	50	0	0	29	7	0
27/04/2017	2	12	2	L1	D6	26	2g/m2	No	50	0	0	29	7	0
27/04/2017	2	12	2	L1	D6	28	2g/m2	No	50	0	0	29	7	0
27/04/2017	2	12	2	L1	D6	4	Ctrl	Yes	50	0	0	28	7	0
27/04/2017	2	12	2	L1	D6	6	Ctrl	Yes	50	0	0	28	7	0
27/04/2017	2	12	2	L1	D6	9	Ctrl	Yes	50	0	0	28	7	0
27/04/2017	2	12	2	L1	D6	27	Ctrl	Yes	50	0	0	27	7	0
27/04/2017	2	12	2	L1	D6	7	1g/m2	Yes	50	0	0	28	7	0
27/04/2017	2	12	2	L1	D6	24	1g/m2	Yes	50	0	0	28	7	0
27/04/2017	2	12	2	L1	D6	25	1g/m2	Yes	50	0	0	27	7	0
27/04/2017	2	12	2	L1	D6	32	1g/m2	Yes	50	0	0	28	7	0
27/04/2017	2	12	2	L1	D6	1	1.5g/m2	Yes	50	0	0	29	7	0
27/04/2017	2	12	2	L1	D6	3	1.5g/m2	Yes	50	0	0	29	7	0
27/04/2017	2	12	2	L1	D6	15	1.5g/m2	Yes	50	0	0	28	7	0
27/04/2017	2	12	2	L1	D6	29	1.5g/m2	Yes	50	0	0	28	7	0
27/04/2017	2	12	2	L1	D6	10	2g/m2	Yes	50	0	0	28	7	0
27/04/2017	2	12	2	L1	D6	20	2g/m2	Yes	50	0	0	28	7	0
27/04/2017	2	12	2	L1	D6	21	2g/m2	Yes	50	0	0	28	7	0
27/04/2017	2	12	2	L1	D6	30	2g/m2	Yes	50	0	0	28	7	0
28/04/2017	2	13	3	L1	D1	12	Ctrl	No	50	0	0	26	7	0
28/04/2017	2	13	3	L1	D1	14	Ctrl	No	50	0	0	26	7	0
28/04/2017	2	13	3	L1	D1	17	Ctrl	No	50	0	0	27	7	0
28/04/2017	2	13	3	L1	D1	23	Ctrl	No	50	0	0	27	7	0
28/04/2017	2	13	3	L1	D1	5	1g/m2	No	50	0	0	27	7	0
28/04/2017	2	13	3	L1	D1	16	1g/m2	No	50	0	0	27	7	0
28/04/2017	2	13	3	L1	D1	19	1g/m2	No	50	0	0	27	7	0
28/04/2017	2	13	3	L1	D1	31	1g/m2	No	50	0	0	28	7	0
28/04/2017	2	13	3	L1	D1	11	1.5g/m2	No	50	0	0	27	7	0
28/04/2017	2	13	3	L1	D1	13	1.5g/m2	No	50	0	0	27	7	0
28/04/2017	2	13	3	L1	D1	18	1.5g/m2	No	50	0	0	28	7	0
28/04/2017	2	13	3	L1	D1	22	1.5g/m2	No	50	0	0	27	7	0
28/04/2017	2	13	3	L1	D1	2	2g/m2	No	50	0	0	28	7	0
28/04/2017	2	13	3	L1	D1	8	2g/m2	No	50	0	0	28	7	0
28/04/2017	2	13	3	L1	D1	26	2g/m2	No	50	0	0	27	7	0
28/04/2017	2	13	3	L1	D1	28	2g/m2	No	50	0	0	27	7	0
28/04/2017	2	13	3	L1	D1	4	Ctrl	Yes	50	0	0	27	7	0
28/04/2017	2	13	3	L1	D1	6	Ctrl	Yes	50	0	0	27	7	0
28/04/2017	2	13	3	L1	D1	9	Ctrl	Yes	50	0	0	27	7	0
28/04/2017	2	13	3	L1	D1	27	Ctrl	Yes	50	0	0	26	7	0
28/04/2017	2	13	3	L1	D1	7	1g/m2	Yes	50	0	0	26	7	0
28/04/2017	2	13	3	L1	D1	24	1g/m2	Yes	50	0	0	27	7	0
28/04/2017	2	13	3	L1	D1	25	1g/m2	Yes	50	0	0	26	7	0
28/04/2017	2	13	3	L1	D1	32	1g/m2	Yes	50	0	0	27	7	0
28/04/2017	2	13	3	L1	D1	1	1.5g/m2	Yes	50	0	0	27	7	0
28/04/2017	2	13	3	L1	D1	3	1.5g/m2	Yes	50	0	0	27	7	0
28/04/2017	2	13	3	L1	D1	15	1.5g/m2	Yes	50	0	0	27	7	0
28/04/2017	2	13	3	L1	D1	29	1.5g/m2	Yes	50	0	0	27	7	0
28/04/2017	2	13	3	L1	D1	10	2g/m2	Yes	50	0	0	27	7	0
28/04/2017	2	13	3	L1	D1	20	2g/m2	Yes	50	0	0	27	7	0
28/04/2017	2	13	3	L1	D1	21	2g/m2	Yes	50	0	0	26	7	0
28/04/2017	2	13	3	L1	D1	30	2g/m2	Yes	50	0	0	27	7	0
29/04/2017	2	14	3	L1	D2	12	Ctrl	No	50	0	0	30	7	0
29/04/2017	2	14	3	L1	D2	14	Ctrl	No	50	0	0	30	7	0
29/04/2017	2	14	3	L1	D2	17	Ctrl	No	50	0	0	30	7	0
29/04/2017	2	14	3	L1	D2	23	Ctrl	No	50	0	0	30	7	0
29/04/2017	2	14	3	L1	D2	5	1g/m2	No	50	0	0	30	7	0
29/04/2017	2	14	3	L1	D2	16	1g/m2	No	50	0	0	30	7	0
29/04/2017	2	14	3	L1	D2	19	1g/m2	No	50	0	0	30	7	0
29/04/2017	2	14	3	L1	D2	31	1g/m2	No	50	0	0	30	7	0
29/04/2017	2	14	3	L1	D2	11	1.5g/m2	No	50	0	0	31	7	0
29/04/2017	2	14	3	L1	D2	13	1.5g/m2	No	50	0	0	31	7	0
29/04/2017	2	14	3	L1	D2	18	1.5g/m2	No	50	0	0	31	7	0
29/04/2017	2	14	3	L1	D2	22	1.5g/m2	No	50	0	0	31	7	0
29/04/2017	2	14	3	L1	D2	2	2g/m2	No	50	0	0	31	7	0
29/04/2017	2	14	3	L1	D2	8	2g/m2	No	50	0	0	31	7	0
29/04/2017	2	14	3	L1	D2	26	2g/m2	No	50	0	0	30	7	0
29/04/2017	2	14	3	L1	D2	28	2g/m2	No	50	0	0	30	7	0
29/04/2017	2	14	3	L1	D2	4	Ctrl	Yes	50	0	0	30	7	0
29/04/2017	2	14	3	L1	D2	6	Ctrl	Yes	50	0	0	29	7	0
29/04/2017	2	14	3	L1	D2	9	Ctrl	Yes	50	0	0	29	7	0
29/04/2017	2	14	3	L1	D2	27	Ctrl	Yes	50	0	0	28	7	0
29/04/2017	2	14	3	L1	D2	7	1g/m2	Yes	50	0	0	29	7	0
29/04/2017	2	14	3	L1	D2	24	1g/m2	Yes	50	0	0	29	7	0
29/04/2017	2	14	3	L1	D2	25	1g/m2	Yes	50	0	0	28	7	0
29/04/2017	2	14	3	L1	D2	32	1g/m2	Yes	50	0	0	29	7	0
29/04/2017	2	14	3	L1	D2	1	1.5g/m2	Yes	50	0	0	29	7	0
29/04/2017	2	14	3	L1	D2	3	1.5g/m2	Yes	50	0	0	29	7	0
29/04/2017	2	14	3	L1	D2	15	1.5g/m2	Yes	50	0	0	29	7	0
29/04/2017	2	14	3	L1	D2	29	1.5g/m2	Yes	50	0	0	29	7	0
29/04/2017	2	14	3	L1	D2	10	2g/m2	Yes	50	0	0	29	7	0
29/04/2017	2	14	3	L1	D2	20	2g/m2	Yes	50	0	0	29	7	0
29/04/2017	2	14	3	L1	D2	21	2g/m2	Yes	50	0	0	28	7	0
29/04/2017	2	14	3	L1	D2	30	2g/m2	Yes	50	0	0	29	7	0
30/04/2017	2	15	3	L1	D3	12	Ctrl	No	50	0	0	28	7	0
30/04/2017	2	15	3	L1	D3	14	Ctrl	No	50	0	0	28	7	0
30/04/2017	2	15	3	L1	D3	17	Ctrl	No	50	0	0	28	7	0
30/04/2017	2	15	3	L1	D3	23	Ctrl	No	50	0	0	28	7	0
30/04/2017	2	15	3	L1	D3	5	1g/m2	No	50	0	0	29	7	0
30/04/2017	2	15	3	L1	D3	16	1g/m2	No	50	0	0	28	7	0
30/04/2017	2	15	3	L1	D3	19	1g/m2	No	50	0	0	29	7	0
30/04/2017	2	15	3	L1	D3	31	1g/m2	No	50	0	0	29	7	0
30/04/2017	2	15	3	L1	D3	11	1.5g/m2	No	50	0	0	29	7	0
30/04/2017	2	15	3	L1	D3	13	1.5g/m2	No	50	0	0	29	7	0
30/04/2017	2	15	3	L1	D3	18	1.5g/m2	No	50	0	0	29	7	0
30/04/2017	2	15	3	L1	D3	22	1.5g/m2	No	50	0	0	29	7	0
30/04/2017	2	15	3	L1	D3	2	2g/m2	No	50	0	0	29	7	0
30/04/2017	2	15	3	L1	D3	8	2g/m2	No	50	0	0	29	7	0
30/04/2017	2	15	3	L1	D3	26	2g/m2	No	50	0	0	29	7	0
30/04/2017	2	15	3	L1	D3	28	2g/m2	No	50	0	0	29	7	0
30/04/2017	2	15	3	L1	D3	4	Ctrl	Yes	50	0	0	28	7	0
30/04/2017	2	15	3	L1	D3	6	Ctrl	Yes	50	0	0	28	7	0
30/04/2017	2	15	3	L1	D3	9	Ctrl	Yes	50	0	0	28	7	0
30/04/2017	2	15	3	L1	D3	27	Ctrl	Yes	50	0	0	27	7	0
30/04/2017	2	15	3	L1	D3	7	1g/m2	Yes	50	0	0	28	7	0
30/04/2017	2	15	3	L1	D3	24	1g/m2	Yes	50	0	0	28	7	0
30/04/2017	2	15	3	L1	D3	25	1g/m2	Yes	50	0	0	27	7	0
30/04/2017	2	15	3	L1	D3	32	1g/m2	Yes	50	0	0	28	7	0
30/04/2017	2	15	3	L1	D3	1	1.5g/m2	Yes	50	0	0	29	7	0
30/04/2017	2	15	3	L1	D3	3	1.5g/m2	Yes	50	0	0	29	7	0
30/04/2017	2	15	3	L1	D3	15	1.5g/m2	Yes	50	0	0	28	7	0
30/04/2017	2	15	3	L1	D3	29	1.5g/m2	Yes	50	0	0	28	7	0
30/04/2017	2	15	3	L1	D3	10	2g/m2	Yes	50	0	0	28	7	0
30/04/2017	2	15	3	L1	D3	20	2g/m2	Yes	50	0	0	28	7	0
30/04/2017	2	15	3	L1	D3	21	2g/m2	Yes	50	0	0	28	7	0
30/04/2017	2	15	3	L1	D3	30	2g/m2	Yes	50	0	0	28	7	0
01/05/2017	2	16	3	L1	D4	12	Ctrl	No	50	6	6	26	7	0
01/05/2017	2	16	3	L1	D4	14	Ctrl	No	50	7	7	26	7	0
01/05/2017	2	16	3	L1	D4	17	Ctrl	No	50	7	7	27	7	0
01/05/2017	2	16	3	L1	D4	23	Ctrl	No	50	7	7	27	7	0
01/05/2017	2	16	3	L1	D4	5	1g/m2	No	50	29	27	28	7	0
01/05/2017	2	16	3	L1	D4	16	1g/m2	No	50	24	24	27	7	0
01/05/2017	2	16	3	L1	D4	19	1g/m2	No	50	2	2	27	7	0
01/05/2017	2	16	3	L1	D4	31	1g/m2	No	50	29	33	27	7	0
01/05/2017	2	16	3	L1	D4	11	1.5g/m2	No	50	2	2	27	7	0
01/05/2017	2	16	3	L1	D4	13	1.5g/m2	No	50	19	19	27	7	0
01/05/2017	2	16	3	L1	D4	18	1.5g/m2	No	50	5	5	27	7	0
01/05/2017	2	16	3	L1	D4	22	1.5g/m2	No	50	8	8	27	7	0
01/05/2017	2	16	3	L1	D4	2	2g/m2	No	50	16	18	27	7	0
01/05/2017	2	16	3	L1	D4	8	2g/m2	No	50	8	7	27	7	0
01/05/2017	2	16	3	L1	D4	26	2g/m2	No	50	6	6	27	7	0
01/05/2017	2	16	3	L1	D4	28	2g/m2	No	50	15	18	27	7	0
01/05/2017	2	16	3	L1	D4	4	Ctrl	Yes	50	7	7	27	7	0
01/05/2017	2	16	3	L1	D4	6	Ctrl	Yes	50	8	8	27	7	0
01/05/2017	2	16	3	L1	D4	9	Ctrl	Yes	50	19	19	27	7	0
01/05/2017	2	16	3	L1	D4	27	Ctrl	Yes	50	9	9	27	7	0
01/05/2017	2	16	3	L1	D4	7	1g/m2	Yes	50	7	5	27	7	0
01/05/2017	2	16	3	L1	D4	24	1g/m2	Yes	50	8	7	27	7	0
01/05/2017	2	16	3	L1	D4	25	1g/m2	Yes	50	22	17	27	7	0
01/05/2017	2	16	3	L1	D4	32	1g/m2	Yes	50	19	20	27	7	0
01/05/2017	2	16	3	L1	D4	1	1.5g/m2	Yes	50	16	14	27	7	0
01/05/2017	2	16	3	L1	D4	3	1.5g/m2	Yes	50	16	16	27	7	0
01/05/2017	2	16	3	L1	D4	15	1.5g/m2	Yes	50	0	0	27	7	0
01/05/2017	2	16	3	L1	D4	29	1.5g/m2	Yes	50	28	27	27	7	0
01/05/2017	2	16	3	L1	D4	10	2g/m2	Yes	50	1	1	27	7	0
01/05/2017	2	16	3	L1	D4	20	2g/m2	Yes	50	5	5	27	7	0
01/05/2017	2	16	3	L1	D4	21	2g/m2	Yes	50	13	10	27	7	0
01/05/2017	2	16	3	L1	D4	30	2g/m2	Yes	50	5	5	27	7	0
02/05/2017	2	17	3	L1	D5	12	Ctrl	No	50	35	35	29	7	0
02/05/2017	2	17	3	L1	D5	14	Ctrl	No	50		16	29	7	0
02/05/2017	2	17	3	L1	D5	17	Ctrl	No	50	38	41	29	7	0
02/05/2017	2	17	3	L1	D5	23	Ctrl	No	50	38	38	29	7	0
02/05/2017	2	17	3	L1	D5	5	1g/m2	No	50	13	15	30	7	0
02/05/2017	2	17	3	L1	D5	16	1g/m2	No	50	14	17	29	7	0
02/05/2017	2	17	3	L1	D5	19	1g/m2	No	50	49	49	29	7	0
02/05/2017	2	17	3	L1	D5	31	1g/m2	No	50	8	8	28	7	0
02/05/2017	2	17	3	L1	D5	11	1.5g/m2	No	50	37	46	29	7	0
02/05/2017	2	17	3	L1	D5	13	1.5g/m2	No	50	24	29	30	7	0
02/05/2017	2	17	3	L1	D5	18	1.5g/m2	No	50	24	26	30	7	0
02/05/2017	2	17	3	L1	D5	22	1.5g/m2	No	50	35	35	29	7	0
02/05/2017	2	17	3	L1	D5	2	2g/m2	No	50	10	10	30	7	0
02/05/2017	2	17	3	L1	D5	8	2g/m2	No	50	30	30	31	7	0
02/05/2017	2	17	3	L1	D5	26	2g/m2	No	50	28	27	30	7	0
02/05/2017	2	17	3	L1	D5	28	2g/m2	No	50	31	31	30	7	0
02/05/2017	2	17	3	L1	D5	4	Ctrl	Yes	50	32	32	28	7	0
02/05/2017	2	17	3	L1	D5	6	Ctrl	Yes	50	30	31	28	7	0
02/05/2017	2	17	3	L1	D5	9	Ctrl	Yes	50	20	22	28	7	0
02/05/2017	2	17	3	L1	D5	27	Ctrl	Yes	50	26	27	28	7	0
02/05/2017	2	17	3	L1	D5	7	1g/m2	Yes	50	3	5	28	7	0
02/05/2017	2	17	3	L1	D5	24	1g/m2	Yes	50	0	0	28	7	0
02/05/2017	2	17	3	L1	D5	25	1g/m2	Yes	50	12	12	28	7	0
02/05/2017	2	17	3	L1	D5	32	1g/m2	Yes	50	10	12	28	7	0
02/05/2017	2	17	3	L1	D5	1	1.5g/m2	Yes	50	0	3	29	7	0
02/05/2017	2	17	3	L1	D5	3	1.5g/m2	Yes	50	4	7	29	7	0
02/05/2017	2	17	3	L1	D5	15	1.5g/m2	Yes	50	1	5	29	7	0
02/05/2017	2	17	3	L1	D5	29	1.5g/m2	Yes	50	6	6	28	7	0
02/05/2017	2	17	3	L1	D5	10	2g/m2	Yes	50	0	0	29	7	0
02/05/2017	2	17	3	L1	D5	20	2g/m2	Yes	50	11	11	28	7	0
02/05/2017	2	17	3	L1	D5	21	2g/m2	Yes	50	27	24	28	7	0
02/05/2017	2	17	3	L1	D5	30	2g/m2	Yes	50	1	2	29	7	0
03/05/2017	2	18	3	L1	D6	12	Ctrl	No	50	6	9	27	7	0
03/05/2017	2	18	3	L1	D6	14	Ctrl	No	50	20	27	27	7	0
03/05/2017	2	18	3	L1	D6	17	Ctrl	No	50	0	2	28	7	0
03/05/2017	2	18	3	L1	D6	23	Ctrl	No	50	3	5	28	7	0
03/05/2017	2	18	3	L1	D6	5	1g/m2	No	50	4	4	28	7	0
03/05/2017	2	18	3	L1	D6	16	1g/m2	No	50	7	7	28	7	0
03/05/2017	2	18	3	L1	D6	19	1g/m2	No	50	0	0	28	7	0
03/05/2017	2	18	3	L1	D6	31	1g/m2	No	50	7	9	28	7	0
03/05/2017	2	18	3	L1	D6	11	1.5g/m2	No	50	0	0	28	7	0
03/05/2017	2	18	3	L1	D6	13	1.5g/m2	No	50	0	0	28	7	0
03/05/2017	2	18	3	L1	D6	18	1.5g/m2	No	50	5	5	28	7	0
03/05/2017	2	18	3	L1	D6	22	1.5g/m2	No	50	7	7	28	7	0
03/05/2017	2	18	3	L1	D6	2	2g/m2	No	50	2	2	29	7	0
03/05/2017	2	18	3	L1	D6	8	2g/m2	No	50	4	5	29	7	0
03/05/2017	2	18	3	L1	D6	26	2g/m2	No	50	4	5	28	7	0
03/05/2017	2	18	3	L1	D6	28	2g/m2	No	50	2	2	28	7	0
03/05/2017	2	18	3	L1	D6	4	Ctrl	Yes	50	1	11	27	7	0
03/05/2017	2	18	3	L1	D6	6	Ctrl	Yes	50	7	12	27	7	0
03/05/2017	2	18	3	L1	D6	9	Ctrl	Yes	50	8	9	27	7	0
03/05/2017	2	18	3	L1	D6	27	Ctrl	Yes	50	10	14	27	7	0
03/05/2017	2	18	3	L1	D6	7	1g/m2	Yes	50	0	1	28	7	0
03/05/2017	2	18	3	L1	D6	24	1g/m2	Yes	50	0	0	27	7	0
03/05/2017	2	18	3	L1	D6	25	1g/m2	Yes	50	3	3	27	7	0
03/05/2017	2	18	3	L1	D6	32	1g/m2	Yes	50	2	6	27	7	0
03/05/2017	2	18	3	L1	D6	1	1.5g/m2	Yes	50	0	0	28	7	0
03/05/2017	2	18	3	L1	D6	3	1.5g/m2	Yes	50	9	10	28	7	0
03/05/2017	2	18	3	L1	D6	15	1.5g/m2	Yes	50	0	0	28	7	0
03/05/2017	2	18	3	L1	D6	29	1.5g/m2	Yes	50	4	4	28	7	0
03/05/2017	2	18	3	L1	D6	10	2g/m2	Yes	50	0	0	28	7	0
03/05/2017	2	18	3	L1	D6	20	2g/m2	Yes	50	1	2	28	7	0
03/05/2017	2	18	3	L1	D6	21	2g/m2	Yes	50	0	0	27	7	0
03/05/2017	2	18	3	L1	D6	30	2g/m2	Yes	50	0	0	27	7	0
04/05/2017	2	19	3	L1	D7	12	Ctrl	No	50	0	0	26	7	0
04/05/2017	2	19	3	L1	D7	14	Ctrl	No	50	0	0	26	7	0
04/05/2017	2	19	3	L1	D7	17	Ctrl	No	50	0	0	27	7	0
04/05/2017	2	19	3	L1	D7	23	Ctrl	No	50	0	0	27	7	0
04/05/2017	2	19	3	L1	D7	5	1g/m2	No	50	0	0	27	7	0
04/05/2017	2	19	3	L1	D7	16	1g/m2	No	50	0	0	27	7	0
04/05/2017	2	19	3	L1	D7	19	1g/m2	No	50	0	0	27	7	0
04/05/2017	2	19	3	L1	D7	31	1g/m2	No	50	0	0	28	7	0
04/05/2017	2	19	3	L1	D7	11	1.5g/m2	No	50	0	0	27	7	0
04/05/2017	2	19	3	L1	D7	13	1.5g/m2	No	50	0	0	27	7	0
04/05/2017	2	19	3	L1	D7	18	1.5g/m2	No	50	0	0	28	7	0
04/05/2017	2	19	3	L1	D7	22	1.5g/m2	No	50	0	0	27	7	0
04/05/2017	2	19	3	L1	D7	2	2g/m2	No	50	0	0	28	7	0
04/05/2017	2	19	3	L1	D7	8	2g/m2	No	50	0	0	28	7	0
04/05/2017	2	19	3	L1	D7	26	2g/m2	No	50	0	0	27	7	0
04/05/2017	2	19	3	L1	D7	28	2g/m2	No	50	0	0	27	7	0
04/05/2017	2	19	3	L1	D7	4	Ctrl	Yes	50	0	0	27	7	0
04/05/2017	2	19	3	L1	D7	6	Ctrl	Yes	50	0	0	27	7	0
04/05/2017	2	19	3	L1	D7	9	Ctrl	Yes	50	0	0	27	7	0
04/05/2017	2	19	3	L1	D7	27	Ctrl	Yes	50	0	0	26	7	0
04/05/2017	2	19	3	L1	D7	7	1g/m2	Yes	50	0	0	26	7	0
04/05/2017	2	19	3	L1	D7	24	1g/m2	Yes	50	0	0	27	7	0
04/05/2017	2	19	3	L1	D7	25	1g/m2	Yes	50	0	0	26	7	0
04/05/2017	2	19	3	L1	D7	32	1g/m2	Yes	50	0	0	27	7	0
04/05/2017	2	19	3	L1	D7	1	1.5g/m2	Yes	50	0	0	27	7	0
04/05/2017	2	19	3	L1	D7	3	1.5g/m2	Yes	50	0	0	27	7	0
04/05/2017	2	19	3	L1	D7	15	1.5g/m2	Yes	50	0	0	27	7	0
04/05/2017	2	19	3	L1	D7	29	1.5g/m2	Yes	50	0	0	27	7	0
04/05/2017	2	19	3	L1	D7	10	2g/m2	Yes	50	0	0	27	7	0
04/05/2017	2	19	3	L1	D7	20	2g/m2	Yes	50	0	0	27	7	0
04/05/2017	2	19	3	L1	D7	21	2g/m2	Yes	50	0	0	26	7	0
04/05/2017	2	19	3	L1	D7	30	2g/m2	Yes	50	0	0	27	7	0
